# Supplementary material for: Rictor positively regulates B cell receptor signaling by modulating actin reorganization via ezrin
Source: PLoS Biol. 2017 Aug 18;15(8):e2001750. doi: 10.1371/journal.pbio.2001750 (PMC5562439; doi:10.1371/journal.pbio.2001750)
Supplement: S1 Data — All data used to create the figures in the manuscript. (XLS) [file pbio.2001750.s006.xls]

## Sheet: Fig.5
Figure 5
Fig. 5A								Fig. 5B								Fig. 5C								Fig. 5D								Fig. 5E						Fig. 5F						Fig. 5G			Fig. 5H
																																												Diffusion coefficient			Diffusion coefficient
X	Y	Frames	Trajectories	Temp diffusion	One step displacement			X	Y	Frames	Trajectories	Temp diffusion	One step displacement			X	Y	Frames	Trajectories	Temp diffusion	One step displacement			X	Y	Frames	Trajectories	Temp diffusion	One step displacement			Time(s)	WT		KO			Time(s)	WT		KO			WT	KO		WT	KO
59.8012	78.3732	1	1	0.0221022	0			41.8166	52.1202	1	1	0.197686	0			32.494	39.9574	1	1	0.0116752	0			27.5027	26.7948	1	1	0.0725259	0				MSD-Mean	SEM	MSD-Mean	SEM			MSD-Mean	SEM	MSD-Mean	SEM		0.00386176	0.375125		0.0310351	0.0263373
59.7509	78.3447	2	1	0.0322335	0.000626946			41.3001	51.3097	2	1	0.0114704	0.173175			35.9521	40.6972	2	1	0.174031	2.34486			26.6444	26.5161	2	1	0.0119982	0.152694			0.03	0.0192331	0.000605276	0.0204582	0.000663147		0.03	0.0216742	0.000580872	0.0205284	0.00064503		0.197896	0.0460502		0.00180487	0.0589619
59.5916	78.4114	3	1	0.0239748	0.00558829			41.4544	51.5784	3	1	0.0200409	0.0179987			37.7427	38.6886	3	1	0.25116	1.35763			24.2903	27.0503	3	1	0.029588	1.09254			0.06	0.0268069	0.000887451	0.0281593	0.000862775		0.06	0.0333318	0.000882968	0.0300219	0.00101292		0.0150455	0.00843648		0.00904555	0.0012282
60.2332	78.4484	4	1	0.0304968	0.0774371			41.6823	52.8821	5	1	0.0589149	0.328419			35.764	40.614	4	1	0.142545	1.42924			24.063	27.3215	4	1	0.0370375	0.0234778			0.09	0.0326879	0.00115671	0.0355885	0.00118959		0.09	0.0426334	0.00119573	0.0400635	0.00155802		0.0606406	0.075707		0.00151729	0.0331191
59.3277	78.7354	5	1	0.0389004	0.169196			41.3141	53.4823	7	1	0.0477358	0.0929711			35.4158	38.0208	5	1	0.243879	1.28357			23.7132	27.1412	5	1	0.0385255	0.0290392			0.12	0.037681	0.00143011	0.0426191	0.00165613		0.12	0.0525709	0.00163931	0.0479762	0.00216419		0.00205004	0.014756		0.00581263	0.717864
60.1541	78.8321	6	1	0.0342267	0.12981			40.5307	52.6446	43	2	0.00088768	0			37.5268	38.0683	6	1	0.650209	0.835999			24.0848	27.2856	6	1	0.0388985	0.029798			0.15	0.0426913	0.00159766	0.0484052	0.00209338		0.15	0.0632512	0.00212175	0.0521348	0.00254585		0.00077389	0.0105728		0.000575065	0.014934
59.639	78.9647	7	1	0.0444477	0.0530378			40.4884	53.232	45	2	0.00875121	0.0650288			37.0109	53.68	1	2	0.0175002	0			23.9489	27.2498	7	1	0.0464222	0.00370439			0.18	0.0488183	0.00211389	0.0532201	0.00261887		0.18	0.0704104	0.00265589	0.0571546	0.00287077		0.44215	0.000754992		6.19206e-05	0.0101598
59.8965	78.7268	8	1	0.0486724	0.0230366			40.3951	52.5116	46	2	0.00865401	0.0989521			38.6048	54.5822	2	2	0.0598789	0.628943			23.7014	27.7339	8	1	0.0514264	0.0554422			0.21	0.0535749	0.00257083	0.0585113	0.00311985		0.21	0.0813923	0.00351194	0.0621445	0.00344944		0.00926753	0.0995444		0.00178748	0.00613253
60.3788	79.2071	9	1	0.037193	0.0868764			40.3225	53.0064	47	2	0.00337653	0.0469015			37.258	54.3789	3	2	0.116566	0.347865			23.9994	27.4386	9	1	0.0480442	0.0330137			0.24	0.0591278	0.00302649	0.0621836	0.00342498		0.24	0.0882218	0.00414158	0.0658054	0.00393337		0.025779	0.0334789		0.0830601	0.0172017
59.6667	79.1596	10	1	0.0551534	0.0955159			40.8884	52.3674	49	2	0.0121708	0.136615			35.7144	53.7531	4	2	0.0640789	0.520164			24.0879	27.4726	10	1	0.0506384	0.00168341			0.27	0.0643472	0.00349385	0.064719	0.00334412		0.27	0.0905628	0.00503644	0.0715182	0.00455809		0.00549445	0.0448337		0.000964198	0.033327
60.4451	78.3008	11	1	0.0642908	0.251911			52.4045	24.7907	47	3	0.00251215	0			36.2799	56.1261	6	2	0.175248	1.11578			24.1739	27.0159	11	1	0.0642911	0.0404933			0.3	0.0684137	0.00407604	0.0685367	0.00386232		0.3	0.0968061	0.0042134	0.0702827	0.00442007		0.0200297	0.0848808		0.00277432	0.0136003
60.2559	78.8647	12	1	0.0487873	0.0663556			51.1421	25.3335	48	3	0.021207	0.354059			43.7673	72.2266	1	3	0.0547842	0			23.6363	27.4417	12	1	0.0878306	0.0881838			0.33	0.0712646	0.00464079	0.0721756	0.00438511		0.33	0.104004	0.00480633	0.0714229	0.0050371		0.0242628	0.31787		0.00208591	0.034485
60.9697	78.8704	14	1	0.0633239	0.0955535			52.2734	25.2698	50	3	0.0162671	0.24075			43.897	72.7847	2	3	0.0613005	0.0615571			23.4873	27.5496	13	1	0.100001	0.00634415			0.36	0.0730474	0.00467737	0.0719709	0.00421135		0.36	0.105662	0.0049624	0.0738216	0.00544168		0.0184859	0.0138099		0.000995344	0.0633444
60.8082	77.9241	15	1	0.054279	0.172822			51.4228	25.3214	51	3	0.00366419	0.136155			42.0827	72.6934	3	3	0.0726612	0.618792			23.7231	27.5811	14	1	0.0979233	0.0106142			0.39	0.0727762	0.00468283	0.0759009	0.0049558		0.39	0.113129	0.00558522	0.0764684	0.00570915		0.0992918	0.048557		0.000199618	0.00711678
60.7992	79.2557	17	1	0.0454568	0.332494			51.8738	25.2224	52	3	0.0201711	0.0399616			43.9676	72.6619	4	3	0.0805363	0.666349			24.1401	26.9525	15	1	0.106285	0.106698			0.42	0.0780393	0.00529884	0.0837332	0.0059896		0.42	0.121619	0.00630479	0.0769348	0.00608588		0.153522	0.0130303		0.00178948	0.0419395
61.0277	79.8053	18	1	0.0552825	0.0664155			56.6208	26.2309	54	4	0.0014333	0			43.1198	71.6297	5	3	0.0805891	0.334544			24.0097	27.2465	16	1	0.143066	0.0193937			0.45	0.080374	0.0053039	0.0852616	0.00600367		0.45	0.128585	0.00720473	0.0799319	0.00690025		0.00101115	0.136449		0.000595239	0.365283
58.4513	77.9805	19	1	0.0422421	1.86887			55.9131	27.168	55	4	0.0216174	0.258556			42.4215	72.8761	6	3	0.0867565	0.382702			24.1921	27.2893	17	1	0.199515	0.00657971			0.48	0.083161	0.00572497	0.087169	0.0064612		0.48	0.135269	0.00790226	0.0867358	0.00816883		0.0186438	0.000605835		0.0207111	0.0703654
59.0358	79.8975	20	1	0.0432286	0.753117			57.4831	26.6659	56	4	0.0155041	0.509393			43.3545	72.0311	7	3	0.0711463	0.297072			24.2054	27.2788	18	1	0.249889	5.4062e-05			0.51	0.0857229	0.00628345	0.0926919	0.00745166		0.51	0.140908	0.00855575	0.0945872	0.00954274		0.128375	0.0911969		0.000219501	0.00974393
58.5515	77.4896	21	1	0.0379948	1.13108			56.588	26.3153	57	4	0.00996095	0.173274			44.6381	73.0885	8	3	0.0605736	0.518554			28.9258	39.5536	1	2	0.00521095	0			0.54	0.0856334	0.00711093	0.0950479	0.00760446		0.54	0.144677	0.00899647	0.0987357	0.00972068		0.00137303	0.0629759		0.0026508	0.0737625
59.9437	78.4748	23	1	0.0254558	0.545414			56.7823	26.7473	58	4	0.0217526	0.0420675			42.1668	72.5576	9	3	0.0857874	1.19792			29.3896	39.7728	2	2	0.00433987	0.0493445			0.57	0.088392	0.00669562	0.0956278	0.00791199		0.57	0.152296	0.00978062	0.0992981	0.00955058		0.000964648	0.142508		0.0551089	0.147901
58.6776	77.8333	24	1	0.0317743	0.377735			57.159	26.8863	59	4	0.0136424	0.0302419			42.5972	71.0309	10	3	0.0955004	0.471751			29.2645	39.5773	3	2	0.00234949	0.0100993			0.6	0.0892381	0.00683776	0.0960494	0.00829718		0.6	0.156307	0.0101096	0.102279	0.00942386		0.0368769	0.0385482		0.000926516	0.00209213
59.2392	78.4858	26	1	0.018785	0.138964			56.6149	27.1374	60	4	0.0184922	0.0673389			42.9113	71.4652	11	3	0.106602	0.0538625			29.6461	39.4792	4	2	0.0055905	0.0291052															0.00467352	0.0169811		0.0268304	0.00484208
58.9907	78.1691	27	1	0.0150599	0.0303848			70.1907	33.8193	64	5	0.00492369	0			42.8782	70.6732	12	3	0.0913344	0.117801			28.9979	39.7288	5	2	0.00123339	0.0904457															0.0302056	0.0283809		0.0211737	0.0148953
59.5487	78.4923	28	1	0.0221259	0.0779787			70.5892	33.7108	65	5	0.00705756	0.0319712			41.4414	73.8283	13	3	0.0826604	2.25355			29.2732	39.4855	6	2	0.00212735	0.0252971															0.000886216	0.00373797		0.000378981	0.013541
59.3111	78.4122	29	1	0.0106476	0.0117952			70.7421	33.775	66	5	0.0071637	0.0051609			43.4994	72.9259	14	3	0.0836897	0.946853			29.1445	39.7118	7	2	0.0016392	0.012702															0.000516439	0.214173		0.0249468	0.0472701
60.1062	77.7894	30	1	0.0148429	0.191268			70.3317	33.8578	67	5	0.00614391	0.0328774			42.9356	73.3178	15	3	0.111689	0.0884024			35.4577	46.0951	1	3	4.15979e-05	0															0.0242071	0.0148382		0.0436347	0.0239757
79.6485	67.2983	1	2	0.00576964	0			70.8891	33.2669	68	5	0.00936697	0.123716			42.4801	73.1288	16	3	0.102236	0.0456048			35.1847	46.2359	2	3	0.00218548	0.0176937															0.0183224	0.00119747		0.00200994	0.100822
79.0702	67.2795	2	2	0.028771	0.0627821			70.532	33.7347	69	5	0.00571927	0.0649448			41.2747	72.6163	17	3	0.23821	0.321665			35.234	46.2004	3	3	0.00195143	0.000693212															0.0914812	0.102718		0.0717357	0.0112861
78.5673	67.4024	3	2	0.0299867	0.0502458			71.1513	34.1869	70	5	0.0142667	0.110246			40.1149	72.0744	18	3	0.300675	0.307254			35.4503	45.9818	4	3	0.00219917	0.0177246															0.000857464	0.550519		0.00928804	0.0552286
79.4523	67.4363	4	2	0.0262092	0.147055			71.0477	33.7206	71	5	0.0167435	0.042775			73.4489	20.7462	1	4	0.0191291	0			35.3716	46.3385	5	3	0.00189017	0.0250176															0.17726	0.0685013		0.00514468	0.000945983
79.4134	66.7428	6	2	0.032338	0.0904572			74.3601	47.5619	66	6	0.0724167	0			75.4119	21.0053	3	4	0.118935	0.735059			35.1346	46.3564	6	3	0.00158251	0.0105934															0.163817	0.605184		0.0296835	0.0323779
78.9994	67.3549	7	2	0.0372281	0.102378			73.7468	47.0962	67	6	0.0157435	0.111181			72.9887	21.3817	4	4	0.146534	1.12753			35.0971	46.1879	7	3	0.00199354	0.00558518															0.00986825	0.0172942		0.0281121	0.0003817
78.7177	68.967	8	2	0.073737	0.502216			73.3043	46.5536	68	6	0.0234218	0.0919189			73.6433	23.3458	5	4	0.01796	0.803639			35.3305	46.2952	8	3	0.00192499	0.0123745															0.00752963	0.0422518		0.00119666	0.0525046
79.51	67.0244	9	2	0.0867085	0.825319			73.0504	47.6868	69	6	0.0331235	0.252887			75.5675	21.9833	6	4	0.152899	1.04222			35.2156	46.2097	9	3	0.00179094	0.00384956															0.136716	0.139249		0.0134736	0.00043496
79.5544	67.2106	11	2	0.0449462	0.00687148			74.0253	47.5267	70	6	0.0236806	0.183005			91.3903	56.6321	1	5	0.267398	0			35.1483	46.1928	10	3	0.00234753	0.000901697															0.0367839	0.248224		0.00148153	0.0218858
79.2785	66.3769	13	2	0.0324813	0.144594			73.7725	48.1561	71	6	0.0131967	0.0862708			92.0484	56.7755	2	5	0.0173738	0.0850732			35.2297	46.2498	11	3	0.0026272	0.00184908															0.0161118	0.243953		0.0218482	0.0693236
79.9342	65.9653	14	2	0.0297752	0.112381			74.1029	47.686	72	6	0.00183516	0.0619149			92.7745	56.7031	3	5	0.0538718	0.0998374			35.1762	45.9911	12	3	0.00166643	0.0130772															0.0389083	0.000193779		0.0094239	0.0157412
80.2473	65.2448	15	2	0.0766954	0.11569			71.955	39.5923	67	7	0.0361063	0			93.3559	57.3936	4	5	0.0806326	0.152769			35.4838	46.6553	13	3	0.00244689	0.100437															0.00166484	0.0524856		0.0126745	0.0148719
48.9818	42.5315	2	3	0.0202698	0			72.1015	41.4963	68	7	0.0299595	0.683684			93.7945	57.2844	5	5	0.115413	0.0383061			35.3195	46.2593	14	3	0.00137263	0.0344658															0.00478935	0.190654		0.130947	0.185978
48.9271	42.753	3	3	0.0261201	0.0097615			72.1442	41.0047	69	7	0.024122	0.0456522			93.9999	57.4045	6	5	0.163435	0.0106119			35.373	46.3052	15	3	0.00284604	0.000933387															0.00112753	0.0470323		0.108606	0.0219348
50.1313	42.3717	4	3	0.0293449	0.299181			72.7493	41.5506	70	7	0.038625	0.12453			93.4486	58.9401	7	5	0.196992	0.499183			35.1873	46.0348	16	3	0.00242296	0.0201798															0.051381	0.355602		0.0644679	0.106802
49.1467	42.3813	5	3	0.0318583	0.181804			71.5856	41.0667	71	7	0.0365475	0.297832			92.8283	59.4845	8	5	0.229596	0.127694			35.3235	46.0929	17	3	0.00198109	0.0041099															0.0532914	0.72785		0.000550884	0.0378949
49.9848	42.4548	6	3	0.0333903	0.132738			72.0604	40.5284	72	7	0.0199643	0.096614			94.842	80.8011	1	6	0.0414906	0			35.1873	46.4299	18	3	0.00260619	0.0247723															0.0465067	0.104287		0.0889762	0.0217618
50.5209	41.7009	7	3	0.0560832	0.160447			56.6827	28.6523	72	8	0.493742	0			94.8158	80.9736	2	6	0.0598315	0.00570882			35.2799	46.4827	19	3	0.00250451	0.00213196															0.0223034	0.0307365		0.13631	0.000584015
50.9211	42.2909	8	3	0.0596964	0.0953053			56.2282	28.2519	75	8	0.0576145	0.0688082			93.7181	81.4282	4	6	0.074806	0.264652			35.3381	46.3247	20	3	0.00254235	0.00531378															0.0380925	0.0465285		0.124448	0.108884
49.6422	42.7002	10	3	0.0570973	0.338126			56.898	28.171	77	8	0.110451	0.0853447			94.5502	81.5684	5	6	0.0729724	0.133502			35.3566	46.4722	21	3	0.00241657	0.00413947															0.000169012	0.0526741		0.0328779	0.120736
49.8799	41.9352	11	3	0.0620588	0.120337			55.2522	29.2357	78	8	0.136129	0.720363			94.3083	81.1411	6	6	0.0770389	0.0452103			35.2139	46.4892	22	3	0.00219274	0.0038693															0.000240828	0.102164		0.0124187	0.0564098
50.643	41.4675	12	3	0.0636932	0.150183			52.62	26.8712	79	8	0.246552	2.34747			93.7306	82.4353	7	6	0.0788777	0.376653			35.2108	46.2253	23	3	0.00324869	0.0130563															0.111299	0.00973456		0.0121418	0.00257088
48.737	41.926	13	3	0.057632	0.720526			52.8019	27.338	80	8	0.314948	0.0470672			92.8302	82.3991	8	6	0.0948732	0.152263			35.3353	46.6173	24	3	0.00326697	0.0317225															0.013752	0.178024		0.168139	0.231086
49.7938	42.4664	14	3	0.058655	0.264175			51.8226	27.1617	81	8	0.332848	0.185651			96.4959	82.1102	9	6	0.0930525	2.5352			35.5158	46.2843	25	3	0.00197344	0.026897															0.080939	0.0340727		0.0192444	0.000926518
50.0209	42.8792	15	3	0.065553	0.0416095			50.9715	26.9825	82	8	0.432687	0.141838			95.3155	82.1247	10	6	0.0436787	0.261314			35.5449	46.6299	26	3	0.00341518	0.0225455															0.0375516	0.0596725		0.0635694	0.000573112
49.1988	42.9058	16	3	0.0783413	0.126871			50.4271	25.8148	83	8	0.63562	0.311218			94.0001	81.2222	12	6	0.0426838	0.477157			35.1132	46.2094	27	3	0.00181957	0.0680898															0.012921	0.260663		0.0014476	0.00862175
49.8217	42.7444	17	3	0.0775923	0.0776354			51.0472	25.6892	85	8	0.853076	0.0750535			93.4721	81.4515	13	6	0.0556138	0.0621393			35.422	46.2113	28	3	0.000568624	0.0178855															0.00144535	0.0319224		0.0116771	0.0963689
49.8997	43.7854	18	3	0.0824922	0.204341			50.6148	25.3962	86	8	0.913899	0.0511485			94.7802	79.6708	14	6	0.0328511	0.915375			35.1745	46.4248	29	3	0.00425036	0.0200374															0.0730204	0.00139586		0.0257505	0.00669224
49.975	43.7052	19	3	0.0715644	0.00227203			50.1763	25.3682	87	8	0.977048	0.0362142			107.702	73.8364	2	7	0.0973267	0			39.367	20.93	1	4	0.0259028	0															0.0886473	0.00346056		0.271408	0.0342783
49.1601	44.2845	20	3	0.0667505	0.187456			73.4223	47.078	76	9	0.075283	0			106.523	72.1142	3	7	0.0925203	0.816771			37.8993	17.9078	2	4	0.0366612	2.11648															0.215881	0.461577		0.000514184	0.124502
51.034	44.4789	21	3	0.0552622	0.665469			73.5059	47.308	77	9	0.012493	0.0112355			106.59	72.9051	4	7	0.100735	0.118143			38.2171	17.4272	3	4	0.0450355	0.0622402															0.313615	0.191773		0.0166627	0.0636493
50.4532	43.7692	22	3	0.0478454	0.157682			74.1069	48.5166	78	9	0.0227709	0.341582			106.514	72.7382	5	7	0.0982585	0.00630573			37.9083	17.389	4	4	0.0388428	0.0181574															0.140116	0.0587187		0.000111601	0.00105641
50.0877	42.8349	24	3	0.0365387	0.188719			74.225	48.1582	79	9	0.0305609	0.0267014			107.106	71.6665	6	7	0.132276	0.28101			38.3347	17.5555	5	4	0.0490866	0.0392925															0.0010541	0.0586268		0.0343169	0.00313655
50.335	42.347	26	3	0.0396328	0.0560885			73.9155	48.7061	80	9	0.0598231	0.0742591			106.923	71.4656	7	7	0.108223	0.0138254			37.5938	17.768	6	4	0.0461086	0.111391															0.0814124	0.336863		0.000604992	0.00202373
50.3649	42.5726	27	3	0.0300408	0.00970598			74.4825	48.5203	81	9	0.0721011	0.0667637			103.786	73.4208	8	7	0.101327	2.56193			37.4623	17.7516	7	4	0.0504808	0.00329358															0.014138	0.00285575		0.00457953	0.000216559
50.6464	44.3832	28	3	0.0335049	0.629573			73.9518	47.5218	85	10	0.270994	0			106.679	72.5373	9	7	0.103079	1.71543			37.4659	17.8443	8	4	0.0509723	0.00161382															0.00105532	0.0644251		0.0317653	0.0454153
50.0991	42.0456	29	3	0.0345085	1.08072			73.2264	47.858	86	10	0.0255684	0.119869			105.825	72.5633	10	7	0.128353	0.136863			37.6483	17.7622	9	4	0.0484698	0.00749985															0.110771	0.0771337		0.0296705	0.159462
50.1961	42.5437	30	3	0.0448969	0.0482819			72.4297	46.7382	87	10	0.0596988	0.354113			107.014	74.8821	11	7	0.0905306	1.27323			37.233	17.5911	10	4	0.0583754	0.0378363															0.0361294	0.0269209		0.112776	0.0004112
50.2204	42.0589	31	3	0.0449201	0.0441888			72.1408	47.2121	88	10	0.0908502	0.057761			108.152	72.1855	12	7	0.108346	1.60619			38.2085	18.1505	11	4	0.0383983	0.237105															0.170765	0.0312489		0.000877597	0.486323
49.9765	41.0778	33	3	0.0272699	0.19163			71.6619	47.8634	89	10	0.123582	0.122515			105.269	71.3451	13	7	0.084398	1.69116			37.8345	17.5491	12	4	0.0548172	0.0940494															0.0763989	0.0530021		0.0103551	0.292995
49.9377	41.3099	34	3	0.0344414	0.0103869			71.7321	48.017	90	10	0.13155	0.00534868			106.461	71.4296	14	7	0.0964963	0.267824			37.6352	17.2837	13	4	0.0691544	0.0206499															0.00628782	0.504978		0.00208786	0.390914
50.2537	41.1988	35	3	0.0386955	0.0210401			71.6962	47.9848	91	10	0.139397	0.000436927			106.997	71.4722	15	7	0.101817	0.0542088			38.1772	17.4894	14	4	0.0582276	0.063019															0.00079609	0.0933858		0.0658621	0.0680409
76.504	71.8352	9	4	0.000371123	0			71.964	48.2426	92	10	0.176611	0.0259124			107.333	71.2344	16	7	0.0689962	0.0317535			36.0524	19.7116	15	4	0.0405892	1.77244															0.0155377	0.101159		0.00409964	0.0769928
77.2913	71.9765	10	4	0.00704281	0.119968			71.0244	46.5147	93	10	0.2508	0.725359			108.045	72.2317	17	7	0.0660199	0.281561			37.4876	18.663	16	4	0.0339614	0.592403															0.0137453	0.088009		0.0264508	0.000121082
76.7856	71.4347	11	4	0.00496773	0.102978			69.1896	46.5029	94	10	0.36834	0.631226			108.317	73.6009	18	7	0.0341918	0.365459			38.8378	17.9533	17	4	0.0349614	0.436272															0.0664217	0.0348394		0.0384935	0.0476372
77.0372	71.5166	12	4	0.0076804	0.0131244			69.0393	46.1364	95	10	0.432079	0.0294182			104.703	71.6897	19	7	0.103686	3.13483			36.8681	18.6551	18	4	0.038033	0.81977															0.046312	1.04109e-05		0.00968647	0.0192946
77.2487	71.4942	14	4	0.00458433	0.00848385			68.9734	46.7509	96	10	0.464383	0.0716095			106.266	72.792	20	7	0.0655087	0.685927			38.5963	18.0329	19	4	0.0332223	0.632533															0.0217456	0.0323481		0.0158298	0.00709155
76.9621	72.0516	15	4	0.00666921	0.0736655			69.2543	48.2087	97	10	0.5071	0.413271			106.511	71.9843	21	7	0.0673575	0.133606			38.3434	17.9508	20	4	0.0385214	0.0132477															0.0395515	0.0123147		0.00270605	0.0281539
77.2161	71.9582	16	4	0.00597096	0.0137322			50.8845	25.7363	90	11	0.0439137	0			105.524	72.5567	22	7	0.106676	0.244013			38.2268	17.8433	21	4	0.0478448	0.00471581															0.0256438	0.0154101		0.0683915	0.321656
77.499	71.6697	18	4	0.0133361	0.030609			50.6282	25.8607	92	11	0.0108915	0.0152179			104.841	73.1115	24	7	0.0860116	0.145142			38.1972	17.5364	22	4	0.0684149	0.0178222															0.0126092	0.0692502		0.0146251	0.0599727
77.1362	72.1722	20	4	0.00648963	0.0720149			49.9098	26.1599	93	11	0.0171528	0.113555			56.1671	17.8473	4	8	0.00337955	0			37.722	17.3686	23	4	0.103999	0.0476083															0.0201186	0.0128558		0.00957724	0.00227708
77.5111	72.2835	21	4	0.0187273	0.0286717			49.8829	26.5322	94	11	0.0214308	0.0261175			56.7541	16.8612	5	8	0.0510018	0.246926			37.9573	16.8844	24	4	0.152635	0.0543271															0.00649894	0.00641056		0.00455175	0.0471125
52.6034	35.011	15	5	0.00507892	0			50.1247	26.0848	95	11	0.0203987	0.0484812			55.2302	17.5317	6	8	0.0372782	0.519755			37.9027	18.7127	26	4	0.0107668	0.627332															0.00100677	0.308943		0.000244627	0.058596
52.6178	35.3044	16	5	0.00509175	0.0161797			51.0398	25.7761	96	11	0.015724	0.174897			55.8248	18.2195	8	8	0.0458771	0.154979			37.9016	17.885	27	4	0.079437	0.128474															1.31515	0.0689209		0.00144754	0.0849757
52.4076	35.3236	17	5	0.0100937	0.00834837			56.1615	29.026	88	12	0.0763546	0			55.4407	16.7673	9	8	0.0266948	0.423044			44.2149	70.2771	1	5	0.000498381	0															0.00275645	0.05511		0.0349668	0.0318895
52.5921	35.2603	18	5	0.00763631	0.00712795			55.4959	29.9221	90	12	0.0151601	0.233624			54.1888	18.4617	10	8	0.0949425	0.832121			44.8526	70.3741	2	5	0.0183364	0.0780024															0.1489	0.101467		0.0256759	0.00312272
52.3739	35.055	19	5	0.00794247	0.0168306			55.6746	29.5875	91	12	0.022596	0.0269741			54.8747	17.1897	12	8	0.0510143	0.391549			44.9036	70.6659	3	5	0.0209591	0.0164431															0.121303	0.0295188		0.00712526	0.0284922
52.4514	34.8613	20	5	0.00869567	0.00815579			55.0399	31.6516	92	12	0.0297896	0.874318			55.5562	16.8965	13	8	0.04669	0.10323			44.5729	70.4981	4	5	0.0203215	0.0257761															0.00197097	0.095457		0.00456737	0.00751134
52.5631	34.88	21	5	0.00967	0.00240431			55.9036	31.6931	94	12	0.0433042	0.140184			65.1134	71.944	7	9	0.0738115	0			44.517	71.2164	5	5	0.0172143	0.0973144															0.0804203	0.112391		0.00411306	0.0282687
52.4526	34.9873	22	5	0.00957556	0.00445046			55.5096	31.8687	95	12	0.0442584	0.0348897			67.9981	71.4718	9	9	0.135415	1.60209			44.9343	69.7398	6	5	0.0238244	0.441471															0.0039445	0.0248472		0.133522	0.0760417
52.7061	35.2399	23	5	0.00974384	0.0240131			55.3058	31.1424	96	12	0.0448901	0.106689			65.8789	71.3484	11	9	0.133222	0.844953			44.979	70.0289	7	5	0.0279551	0.0160474															0.00103592	0.0348822		0.00947986	0.14958
52.848	35.3436	24	5	0.00998145	0.00579027			55.4573	30.9266	97	12	0.0599933	0.0130387			68.5265	73.7073	12	9	0.115907	2.35765			43.5292	70.0773	8	5	0.0114783	0.394571															0.0430214	0.00177007		0.00153974	0.0383963
52.9898	35.6866	25	5	0.0106984	0.0258236			54.4858	30.7068	98	12	0.0644704	0.186039			66.04	70.658	13	9	0.170711	2.90255			59.0674	47.8495	1	6	0.000604802	0															0.0421557	0.123708		0.0077148	0.201878
53.012	35.5963	26	5	0.0110666	0.00162017			54.5704	30.3305	99	12	0.0690834	0.0278997			66.1978	71.7059	14	9	0.291418	0.210528			58.7877	48.0078	2	6	0.00469803	0.0193726															0.0229327	0.0243494		0.016588	0.0434944
52.9712	34.828	27	5	0.00717727	0.11098			55.1802	30.726	100	12	0.0677704	0.0990457			66.4679	72.5841	15	9	0.110553	0.158287			58.7963	47.7855	3	6	0.00723218	0.00927727															0.000659593	0.421133		0.0185413	0.240116
52.7623	34.8676	28	5	0.00757341	0.00847347			54.5652	30.3915	101	12	0.0757958	0.0918945			64.4306	72.1597	16	9	0.162373	0.81202			58.8623	48.0533	4	6	0.00681411	0.0142586															0.0130588	0.164918		0.0496402	0.186893
52.6892	35.3398	29	5	0.0102973	0.0428172			55.4446	30.3085	102	12	0.0851241	0.146288			63.1215	72.3715	17	9	0.301888	0.329698			58.9345	47.6195	5	6	0.0030225	0.0362632															0.00275106	0.202729		0.184046	0.13016
53.4883	35.4122	30	5	0.0119685	0.120706			55.5455	30.5848	103	12	0.0944606	0.0162198			112.779	72.0908	13	10	0.186046	0			58.8557	47.8669	6	6	0.0042379	0.0126417															0.0214398	0.014763		0.00310765	0.0564205
52.6264	35.1992	31	5	0.0112043	0.147776			54.4947	30.5263	105	12	0.0936567	0.207646			113.503	72.9577	14	10	0.0213208	0.239165			58.6957	48.2017	7	6	0.00593875	0.0258205															0.150013	0.0425668		0.0244691	0.0313464
51.7167	34.9195	32	5	0.0178752	0.169835			54.2428	30.0813	107	12	0.108268	0.0490255			113.24	73.1106	15	10	0.0541798	0.0173625			58.671	48.7274	8	6	0.00606424	0.051916															0.0293095	0.442075		0.0159496	0.048977
40.925	48.2054	25	6	0.0308241	0			54.4916	29.9447	108	12	0.106473	0.0151105			113.827	74.1138	17	10	0.0397991	0.253369			58.9266	47.8851	9	6	0.00261356	0.145254															0.112927	0.263332		0.0235472	0.00149654
40.5074	48.704	26	6	0.0167857	0.0793075			54.4299	30.3683	109	12	0.110484	0.0343594			113.009	73.8776	19	10	0.100533	0.135882			59.0782	47.6584	10	6	0.000600762	0.0139516															0.0108049	0.177065		0.00677511	0.000931059
40.2282	48.4927	27	6	0.0118604	0.0229912			54.2939	31.7709	110	12	0.113859	0.372372			112.406	73.4871	20	10	0.0514615	0.0966766			58.7416	48.1288	11	6	0.00414446	0.0627471															0.00107412	0.0250994		0.0507072	0.00326605
40.0127	49.4059	29	6	0.0158694	0.165072			54.4631	32.3508	111	12	0.119083	0.0683983			114.379	73.881	22	10	0.0472092	0.758499			61.286	67.9951	1	7	0.00648524	0															0.000100219	0.0960399		0.0686926	0.00081141
40.7442	48.3301	30	6	0.027779	0.317344			54.8765	32.4946	112	12	0.131666	0.0359257			114.52	71.7254	24	10	0.0762348	0.874968			62.4909	67.9293	2	7	0.0159345	0.273032															0.00715819	0.139514		0.217669	0.000109587
40.7732	48.6935	32	6	0.00433851	0.0249266			54.5222	32.2294	113	12	0.129784	0.0367189			113.776	72.8888	25	10	0.0351318	0.35749			61.1594	68.354	3	7	0.0172551	0.366229															0.000144563	0.157924		9.33902e-05	0.0798674
75.3563	70.575	30	7	0.0210284	0			54.1187	32.5916	114	12	0.127039	0.0551124			53.6125	17.7924	14	11	0.0230092	0			62.2998	67.5396	4	7	0.0179613	0.36819															0.00637522	0.0812492		0.103219	0.0140065
75.3202	70.8758	31	7	0.00839866	0.0172029			53.9558	32.4213	115	12	0.125322	0.0104183			53.4691	19.9024	15	11	0.0748155	0.838605			61.8719	66.9914	5	7	0.0182932	0.0906976															0.0158086	0.0175617		0.000234227	0.249933
75.8632	71.1552	32	7	0.0154389	0.0699352			54.183	32.6086	116	12	0.130056	0.016254			55.765	18.0554	16	11	0.0587023	1.62795			62.2543	66.9553	6	7	0.0207859	0.0276686															0.00207739	0.0194677		0.00322075	0.0497699
76.0363	71.9525	33	7	0.0188074	0.124812			53.4543	32.3334	117	12	0.134714	0.113746			52.898	17.7359	17	11	0.0697661	1.56031			61.6296	67.5049	7	7	0.0214168	0.129802															0.0186902	0.022847		0.00418361	0.0932716
74.9748	71.1773	34	7	0.0156872	0.323966			54.2059	32.3276	118	12	0.143457	0.105908			55.5234	18.6974	18	11	0.0803313	1.46576			60.7735	67.4654	8	7	0.0215922	0.137717															0.00313117	0.00763664		0.203258	0.0238826
74.5812	70.7775	35	7	0.0144083	0.0590166			54.2186	32.4305	119	12	0.128801	0.00201511			53.2529	20.0088	19	11	0.0800173	1.28904			61.5259	67.6353	9	7	0.0163915	0.111561															0.0418378	0.131687		0.000144162	0.0184453
74.7479	70.4408	36	7	0.0129653	0.0264652			54.7341	32.9681	120	12	0.134628	0.104022			53.161	18.8135	20	11	0.0784024	0.269451			62.0102	68.1307	10	7	0.0149802	0.0899802															0.0641827	0.00204273		0.0917471	0.0289921
74.9938	70.6596	37	7	0.0139133	0.0203178			54.2194	31.6498	121	12	0.129826	0.375573			53.6671	19.0503	21	11	0.111479	0.0585398			61.5664	68.2423	11	7	0.0191444	0.039268															0.114349	0.0581395		0.00368784	0.0176302
75.0955	70.6135	38	7	0.0164539	0.00234037			54.5513	32.6148	122	12	0.120573	0.195261			52.5822	18.7924	22	11	0.0433765	0.233172			61.4568	68.0135	12	7	0.0144344	0.0120678															0.000530893	0.0711818		0.0419214	0.117136
74.7738	70.7429	39	7	0.0152802	0.0225482			54.8113	32.3894	123	12	0.114067	0.022197			52.4652	20.3458	23	11	0.0777959	0.455023			61.8307	68.6548	13	7	0.0201021	0.103337															0.000431573	0.106748		0.0476313	0.0328471
75.5218	70.6217	40	7	0.0163023	0.10767			54.8667	32.5957	124	12	0.113087	0.00855169			53.3847	18.76	25	11	0.0484272	0.630011			61.7282	68.1415	14	7	0.0132101	0.0513703															0.012081	0.0165532		0.0861355	0.223136
74.9709	69.9805	41	7	0.0238082	0.134025			54.7247	32.3561	125	12	0.0960381	0.0145479			55.3335	18.5545	26	11	0.0521514	0.720046			63.1713	67.2586	15	7	0.0234618	0.536625															0.000414334	0.0215349		0.0137695	0.365838
75.1976	70.2944	42	7	0.0287047	0.028118			54.9613	32.2742	126	12	0.100116	0.0117497			54.8971	18.6984	27	11	0.0753084	0.0395986			61.516	67.7789	16	7	0.0188618	0.564469															0.0445197	0.0215051		0.013699	0.000229376
74.6477	70.9079	43	7	0.0301619	0.127274			54.5384	32.5804	127	12	0.0815227	0.0510998			53.4894	19.0039	28	11	0.0488741	0.389017			61.8806	68.1686	17	7	0.0175906	0.0533982															0.0153074	0.000161141		0.00102555	0.00047523
74.3368	70.5654	44	7	0.0335353	0.0401175			54.4212	32.921	128	12	0.0905431	0.0243274			54.3768	19.0995	29	11	0.0527243	0.149334			62.2096	67.6239	18	7	0.0169765	0.075923															0.000295586	0.0283236		0.000309053	0.0168035
74.4529	70.4449	45	7	0.0336155	0.00524974			54.6199	32.3191	129	12	0.0995481	0.0753299			54.3723	18.3917	30	11	0.0691734	0.0939317			61.8099	68.0048	19	7	0.0202941	0.0571608															0.15866	0.00110135		0.0827343	0.0438874
74.9966	70.7206	46	7	0.0154798	0.0696767			55.2627	31.2881	130	12	0.0872839	0.276777			54.2669	19.3157	31	11	0.0215692	0.162152			61.3282	68.0547	20	7	0.0239329	0.0439626															0.0324341	0.0464577		0.081497	0.0490413
75.1337	70.1714	47	7	0.00624558	0.0600688			55.0878	30.3529	131	12	0.076309	0.169721			42.4253	68.566	18	12	0.0407994	0			61.8441	68.144	21	7	0.0164916	0.0514008															0.00619422	0.00993214		0.00798138	0.000129976
74.9314	70.438	48	7	0.00448312	0.0209952			54.957	30.5087	132	12	0.0734589	0.00775743			41.7136	70.2567	19	12	0.112047	0.630901			62.3673	68.2593	22	7	0.0205978	0.0538171															0.0492934	0.00032487		0.063869	0.0344594
81.991	63.9294	30	8	0.00132959	0			55.4953	32.1353	133	12	0.0621887	0.55042			41.4309	68.2711	20	12	0.156538	0.754176			61.9438	68.2227	23	7	0.0108672	0.0338846															0.0478253	0.000220248		0.0021393	0.0362689
80.9914	64.8822	32	8	0.0306726	0.357544			56.2147	31.6971	135	12	0.0819508	0.133036			44.6668	67.6669	21	12	0.121838	2.03178			61.8366	68.1738	24	7	0.0162918	0.00260219															0.011215	0.147543		0.187094	0.000181828
82.1124	64.8039	33	8	0.0312056	0.236746			55.1357	31.7081	136	12	0.0815944	0.218313			42.9151	67.9877	22	12	0.175644	0.594664			61.3914	68.4018	25	7	0.0107889	0.0469022															9.55552e-05	0.0932727		0.296582	0.0804349
81.0856	64.3775	34	8	0.0218274	0.231756			55.7979	30.2492	137	12	0.0855104	0.481304			41.9465	66.3857	23	12	0.112119	0.657084			61.7756	67.7358	26	7	0.00700657	0.110819															0.0733909	0.00129327		0.00321183	0.0543452
81.7822	63.3346	35	8	0.0248772	0.29491			53.4835	29.4974	140	12	0.114084	1.11029			92.4986	91.035	18	13	0.134314	0			61.9372	68.0252	27	7	0.00956105	0.0205979															0.388726	0.000104435		0.103758	0.0812444
82.1757	64.659	36	8	0.00896449	0.357923			53.8592	29.4937	141	12	0.113052	0.0264575			93.0747	91.0786	19	13	0.0185961	0.0625863			63.5699	20.6821	1	8	0.000131937	0															0.00435286	0.0765714		0.258059	0.0293401
81.3185	64.3414	37	8	0.0127453	0.156691			53.9258	29.7295	142	12	0.117066	0.0112629			93.4761	90.2706	20	13	0.0347138	0.152641			64.0601	20.5572	2	8	0.0090745	0.0479626															0.0981523	0.000672584		0.0082645	0.000940167
65.1136	77.1605	35	9	0.0254353	0			53.4978	29.8591	143	12	0.16114	0.0374958			92.6622	91.4758	21	13	0.0092366	0.396562			63.9294	20.3815	3	8	0.00985099	0.00899494															0.171545	0.000839574		0.0929761	0.021745
63.7381	78.2305	36	9	0.0315669	0.569443			53.1341	28.7934	144	12	0.149288	0.237766			92.5568	91.6546	22	13	0.00871455	0.00807993			64.3327	20.8254	4	8	0.00981359	0.0674589															0.0322508	0.00685552		0.000974397	8.27423e-05
64.0112	78.7111	37	9	0.0414462	0.0572923			52.839	29.5527	145	12	0.157695	0.124431			40.8456	68.1456	26	14	0.0587761	0			64.1139	20.4045	5	8	0.00887603	0.0422015															0.0433615	0.00210428		0.218481	0.127862
64.0444	77.9773	38	9	0.0418838	0.101166			53.2738	30.4032	146	12	0.149928	0.171055			40.6351	70.6766	27	14	0.097597	1.20944			64.2009	20.1054	6	8	0.0108845	0.0181856															0.102879	0.00230437		0.0247058	0.0642472
63.9943	78.3087	39	9	0.0415952	0.0210544			53.248	29.3617	148	12	0.159353	0.203492			40.2484	67.7625	28	14	0.102601	1.62032			64.6309	19.642	7	8	0.0104788	0.0749507															0.0682949	0.00156415		0.00243939	0.151676
64.1696	78.5233	40	9	0.0546872	0.0144028			59.8928	62.9198	129	13	0.00839516	0			42.262	68.4435	29	14	0.14358	0.847198			64.5948	19.8025	8	8	0.00836599	0.00507328															0.0601351	0.0686124		0.000894708	0.037682
64.267	78.6127	41	9	0.0873634	0.00327686			60.725	61.653	131	13	0.00378315	0.43076			42.9129	67.7877	30	14	0.107448	0.160085			63.4789	21.2431	9	8	0.00855753	0.622623															0.0141338	0.0256187		0.0465178	0.0362401
64.1655	78.7378	42	9	0.0941934	0.00486552			60.6519	62.1509	132	13	0.0167693	0.0474817			43.2718	67.7021	32	14	0.132965	0.025521			64.4855	20.117	10	8	0.00771677	0.427778															0.0016859	0.0835637		0.650447	0.061511
62.3312	78.4439	43	9	0.120671	0.647112			60.2194	62.3934	133	13	0.0117953	0.0460989			43.8574	67.6541	33	14	0.13857	0.0647349			64.1151	20.3724	11	8	0.00987406	0.0379611															0.00102137	0.00459822		0.041018	0.0394655
62.8124	78.6724	44	9	0.112643	0.0532235			60.4697	62.3675	134	13	0.00879921	0.0118665			41.8922	68.6246	34	14	0.120751	0.90068			64.0885	20.1198	12	8	0.0110424	0.0120934															0.0357971	0.010926		0.147172	0.0405007
63.3617	77.8855	45	9	0.127933	0.17265			60.633	62.2898	135	13	0.0171176	0.00613814			42.4091	69.1901	35	14	0.110489	0.110042			63.5775	20.7932	13	8	0.0103922	0.133987															0.0239901	0.0194625		0.222489	0.182856
62.9842	79.2531	46	9	0.187475	0.377409			61.0326	62.583	136	13	0.0237344	0.0460459			43.9572	67.8812	37	14	0.163539	0.770622			64.5269	19.7252	14	8	0.0105173	0.382866															0.0770422	0.00095439		0.0219754	0.41114
61.9445	77.0369	47	9	0.213076	1.12362			61.2924	62.277	139	13	0.0206855	0.0302107			43.5708	71.0166	39	14	0.162588	1.87124			64.3199	19.8712	15	8	0.00834517	0.0120281															0.0558784	0.00390546		0.00752409	0.00745059
60.8409	77.5315	48	9	0.413847	0.27424			42.8375	35.0063	141	14	0.0190193	0			41.4241	69.7	40	14	0.182207	1.18905			64.2577	20.4571	16	8	0.00860105	0.0650825															0.0819668	0.415394		0.0171407	0.0295016
42.4322	48.6504	38	10	0.171092	0			42.8609	33.6681	142	14	0.0201883	0.335827			41.5439	70.1861	41	14	0.0810419	0.0469939			63.8727	20.4518	17	8	0.00671479	0.0277895															0.249666	0.0202407		0.00189792	0.0223705
42.1281	48.9092	39	10	0.0135217	0.0299054			43.651	33.3503	143	14	0.0296408	0.135994			42.2983	68.0012	42	14	0.146535	1.00178			63.8089	20.8719	18	8	0.00960646	0.0338588															0.0758396	0.000807511		0.0740582	0.00220717
41.7007	49.1498	40	10	0.0484586	0.045093			44.1175	33.794	144	14	0.0368052	0.077698			44.3948	70.1056	43	14	0.0711043	1.65443			64.1433	20.7735	19	8	0.0103119	0.0227797															0.0194244	0.155353		0.0412252	0.0231515
41.9143	48.8702	41	10	0.0564352	0.0232123			42.9813	34.3273	145	14	0.0254078	0.295379			43.5079	68.0304	44	14	0.219269	0.954944			64.1119	20.9384	20	8	0.00761781	0.00528722															0.00377607	0.068856		0.000687094	0.00016347
39.7603	47.7424	43	10	0.0792998	1.10843			42.8652	35.2044	146	14	0.0314835	0.146776			113.392	72.7963	33	15	0.156254	0			64.5882	20.3361	21	8	0.0101651	0.110549															0.00735861	0.000779767		0.138584	0.104343
40.7265	47.8875	44	10	0.0980112	0.178984			42.3733	33.9379	147	14	0.0448628	0.346155			112.689	73.0783	34	15	0.0391298	0.107764			63.8256	20.3483	22	8	0.0100156	0.109051															0.0305783	0.00227315		0.00116962	0.0923685
41.5417	47.909	45	10	0.0781017	0.124693			43.0154	34.4808	148	14	0.0485531	0.132564			112.772	74.2242	36	15	0.0620671	0.247462			64.2355	20.4224	23	8	0.010318	0.0325231															0.164289	0.000178897		0.00891148	0.000336498
40.7669	46.9806	46	10	0.0777973	0.274195			42.1285	34.4497	149	14	0.0362565	0.147664			114.759	73.3979	37	15	0.0766307	0.868282			64.6386	20.2835	24	8	0.00838718	0.034085															0.0131542	0.0230756		0.00348692	0.0537229
56.5554	24.071	40	11	0.000446978	0			42.3769	34.6367	150	14	0.0120737	0.0181174			114.651	73.4081	38	15	0.0696249	0.00219912			64.1607	20.6469	25	8	0.0113123	0.0675747															0.101319	0.0101741		0.148174	0.150278
57.071	23.7705	41	11	0.0109353	0.0667701			42.1813	34.1806	151	14	0.0250275	0.0461809			107.038	71.6302	35	16	0.125305	0			63.9834	20.3212	26	8	0.0105124	0.0257839															0.000380931	0.00089622		0.0958379	0.0429277
56.7091	24.6043	42	11	0.00735948	0.154923			71.8513	34.8957	146	15	0.0012327	0			107.96	72.3139	37	16	0.115255	0.247052			64.0962	20.4398	27	8	0.0113128	0.00502025															0.000401385	0.0239403		0.310543	0.0376026
57.2323	24.0021	43	11	0.00559626	0.119345			72.6256	34.6015	148	15	0.0106152	0.128645			106.959	73.7059	38	16	0.0835793	0.551167			64.071	20.639	28	8	0.0106246	0.00755958															0.542788	0.000254671		0.00211205	0.00108887
56.9083	23.8601	44	11	0.00380227	0.0234717			72.2782	35.2676	149	15	0.0132687	0.105832			107.266	74.1434	39	16	0.117349	0.0535067			64.1487	20.3505	29	8	0.0123815	0.0167291															0.0139139	0.00209539		0.000918669	0.540343
66.6629	9.72382	1	12	0.00135116	0			71.8239	34.3128	150	15	0.0109111	0.20966			105.217	72.8027	41	16	0.154121	1.12446			64.2285	19.9373	30	8	0.0105641	0.0332093															0.0225356	0.000456704		0.0222285	0.00102623
67.9944	9.42839	2	12	0.0502207	0.348786			72.1912	34.3102	151	15	0.0095049	0.0252971			108.528	71.7173	42	16	0.0152592	2.27671			63.8759	20.221	31	8	0.0105594	0.0383956															0.00560261	0.0743786		0.00252259	0.0418864
66.3215	10.8735	3	12	0.0402793	0.916254			71.944	34.4022	152	15	0.0103126	0.0130519			94.1237	82.8646	31	17	0.00805548	0			63.455	20.7897	32	8	0.01036	0.0938765															0.0588041	0.00843908		0.0997887	0.0247797
66.5602	10.0641	4	12	0.0361115	0.133513			87.2372	68.1836	159	16	0.000900885	0			95.2621	81.9372	33	17	0.134406	0.404236			63.8296	20.107	33	8	0.0129579	0.113716															0.243779	0.000769966		0.00619548	0.0561899
66.7266	10.2908	5	12	0.0394532	0.0148292			87.1132	68.1275	160	16	0.000517843	0.00347081			95.4269	82.2401	34	17	0.103751	0.022284			63.7929	20.6739	34	8	0.00952343	0.0605158															0.208922	0.0128334		0.0864303	0.0991156
67.7686	9.69802	6	12	0.0456363	0.269435			87.228	68.1359	161	16	0.000466581	0.00248373			94.2521	80.5569	36	17	0.132885	0.789981			63.8666	20.2415	35	8	0.0116443	0.0360748															0.103281	0.000975941		0.0231631	0.0169284
67.2013	9.32136	7	12	0.0471618	0.0869411			87.2227	68.0303	162	16	0.000827304	0.00209486			96.6892	82.9379	37	17	0.080718	2.17669			63.9282	20.2398	36	8	0.00806364	0.000712515															0.00075496	0.0637985		0.0296354	0.00941476
66.0735	10.2335	8	12	0.0327031	0.394513			87.3534	67.9813	163	16	0.000757956	0.00365306			98.6502	83.1191	39	17	0.139908	0.727185			64.2551	20.5274	37	8	0.00761818	0.0355429															0.0351727	0.00408129		0.000959093	0.0331348
67.6083	9.66875	9	12	0.0397606	0.50153			87.3088	67.9859	164	16	0.00100274	0.000377089			95.6215	83.5712	40	17	0.130435	1.75828			63.6226	20.4366	38	8	0.00700055	0.0765479															0.0194039	0.0133424		0.160858	0.0904892
67.0272	10.1758	10	12	0.0508139	0.111527			87.2969	68.1468	165	16	0.000683677	0.0048827			95.6347	83.6589	41	17	0.12462	0.00147455			63.8083	20.4129	39	8	0.005444	0.00657335															0.0612367	0.025528		0.028786	0.0676212
65.184	11.5046	11	12	0.0394551	0.968113			87.1893	67.9038	166	16	0.00181337	0.0132452			95.729	83.7614	42	17	0.166283	0.00364217			63.9663	20.5828	40	8	0.00563334	0.0100928															0.0459345	0.00497758		0.0213292	0.112067
67.2365	10.1081	12	12	0.0436325	1.15561			60.7174	62.9598	142	17	0.0453526	0			98.6747	81.0641	43	17	0.153585	2.99112			63.6836	19.8414	41	8	0.00804367	0.118057															0.0088891	0.000955076		0.725982	0.0283663
66.9887	10.1806	13	12	0.0447148	0.0125003			60.7449	62.3221	143	17	0.0170767	0.0763865			95.9731	84.1402	44	17	0.142696	3.14275			63.7788	20.2208	42	8	0.00375686	0.0286893															0.0301492	0.0350611		0.130086	0.020901
68.5575	10.4527	14	12	0.0490215	0.475347			60.8258	61.6167	144	17	0.0267539	0.0945282			97.5167	83.2638	45	17	0.0839854	0.590808			64.3219	20.4623	43	8	0.0138076	0.066232															0.000951673	0.000351246		0.00100055	0.138185
67.0499	10.3028	15	12	0.0370807	0.430379			61.5062	62.3933	146	17	0.0279462	0.199873			97.016	82.5438	46	17	0.190958	0.144192			65.6095	70.8099	1	9	8.5666e-05	0															0.0534477	0.0158643		0.208179	0.0420859
68.3927	9.3827	16	12	0.0514657	0.496804			60.6198	62.7467	147	17	0.0348203	0.17073			96.5568	82.0674	48	17	0.192582	0.0821075			65.8745	70.8738	2	9	0.00468081	0.0139359															0.0294274	0.00165976		0.0829448	0.0524964
66.4464	10.0507	17	12	0.043877	0.793991			60.6144	62.61	148	17	0.0426916	0.00350874			97.8434	82.6279	49	17	0.146005	0.369268			65.7974	70.6941	3	9	0.00511857	0.00717394															0.0780502	0.00145802		0.044891	0.0440061
66.509	9.74375	18	12	0.0538934	0.0184062			59.8982	62.6666	149	17	0.0490121	0.0967791			114.056	71.3125	42	18	0.0128788	0			66.132	70.7254	4	9	0.00522924	0.0211808															0.0282931	0.000701397		0.0476535	0.0381152
66.8298	11.4025	19	12	0.0491192	0.535222			60.1613	62.8482	150	17	0.052672	0.0191649			113.623	73.4726	44	18	0.134601	0.910044			65.5041	70.0949	5	9	0.00455266	0.148479															0.00151703	0.490537		0.0394291	0.000927394
67.8985	9.12419	20	12	0.0499073	1.18741			60.1434	61.2006	151	17	0.0687907	0.509053			113.537	73.2249	46	18	0.0949421	0.0128989			65.5654	70.7756	6	9	0.00431685	0.0875885															0.111653	0.00814899		0.0881827	0.116737
66.3643	10.8451	21	12	0.0617664	0.996636			60.5011	62.3688	152	17	0.0788996	0.279877			112.229	73.3144	47	18	0.0479358	0.322481			65.7688	70.6601	7	9	0.00341616	0.0102639															0.0554903	0.00355831		0.0540366	0.00345632
65.6444	10.4397	22	12	0.0468274	0.127978			60.529	62.606	153	17	0.0857027	0.0106961			114.446	71.1592	48	18	0.120325	1.7928			66.0491	70.3447	8	9	0.0036695	0.0333737															0.0558153	0.0199326		0.033961	0.30419
68.0483	9.60676	23	12	0.0608586	1.21357			58.6877	63.1245	154	17	0.103201	0.686171			113.308	73.9259	49	18	0.057355	1.67827			65.7724	70.7672	9	9	0.000314432	0.0478268															0.0232308	0.0362573		0.260672	0.151218
66.4644	12.0684	24	12	0.0553764	1.60655			59.0669	63.5844	155	17	0.115087	0.0666168			113.493	73.371	50	18	0.0620812	0.0641675			65.8796	70.8598	10	9	0.00189925	0.0037604															0.105	0.061117		0.00929302	0.0166902
65.9655	10.0118	25	12	0.0587313	0.839677			59.3969	63.193	156	17	0.117308	0.0491554			114.47	71.4101	51	18	0.0899623	0.899957			65.7147	70.6134	11	9	0.00111799	0.0164851															0.000151395	0.00767835		0.0478533	0.00202423
66.8384	11.0912	26	12	0.062849	0.361338			59.1228	62.8379	157	17	0.117829	0.0377285			111.242	73.4007	52	18	0.0771942	2.6967			71.3957	65.0364	1	10	0.00699671	0															0.15882	0.000513344		0.000859276	0.150394
66.4991	10.8583	27	12	0.0511743	0.0317685			58.8989	63.1929	158	17	0.133238	0.0330396			113.345	72.0663	53	18	0.0251572	1.16326			71.0122	65.2705	2	10	0.00367585	0.0378483															0.107227	0.0216838		0.00085353	0.562347
66.4074	9.81498	28	12	0.0773477	0.205656			58.9002	62.8849	159	17	0.132532	0.0177946			113.728	73.3895	54	18	0.138335	0.355778			70.8769	65.181	3	10	0.004499	0.00493201															0.0693905	0.0580825		0.0820503	0.0290525
66.0232	10.1159	29	12	0.0644089	0.0446632			59.2512	63.6111	160	17	0.133616	0.121977			52.4413	17.5055	45	19	2.04522	0			71.0761	64.9015	4	10	0.0052236	0.0220774															0.0827277	0.00718798		0.0647708	0.05299
66.9501	10.2149	31	12	0.0529787	0.162948			58.9295	62.5918	161	17	0.141484	0.214203			51.551	17.5442	46	19	0.129724	0.148922			71.4783	64.9623	5	10	0.006233	0.0310301															0.0121111	0.407688		0.186948	0.415951
66.8137	10.2419	33	12	0.0784976	0.00362773			59.2398	63.1993	162	17	0.158203	0.0872444			55.1728	16.3027	47	19	0.37515	2.74855			70.88	64.9766	6	10	0.00703629	0.0671686															0.000274136	0.101891		0.0793267	0.00120087
66.1989	11.6749	34	12	0.0637776	0.455872			59.0448	63.4762	163	17	0.161814	0.0215076			56.838	17.1997	48	19	0.636041	0.670795			71.2567	64.9459	7	10	0.00788496	0.0267864															0.0690487	0.11678		0.00104671	0.150313
65.7777	11.3936	36	12	0.0738818	0.0481014			59.3673	63.027	164	17	0.166546	0.057344			57.4367	19.1161	49	19	0.619822	0.755858			71.1814	65.1303	8	10	0.00840918	0.00743708															0.0453797	0.00528438		0.00105301	0.521363
66.1598	10.7463	37	12	0.0561238	0.105933			59.3107	63.2826	165	17	0.167434	0.0128585			47.1774	33.915	56	20	0.880263	0			71.4893	64.9724	9	10	0.0094457	0.0224426															0.0573718	0.14505		0.0141219	0.0179861
66.354	10.7538	38	12	0.0927958	0.00708555			59.2459	63.0702	166	17	0.174156	0.00924379			47.2254	32.0048	58	20	0.128137	0.684618			71.1476	65.5507	10	10	0.0112176	0.0845855															0.0448554	0.0217599		0.180885	0.0162347
66.4313	11.593	39	12	0.0729454	0.133193			59.1863	63.1622	167	17	0.185606	0.00225093			45.377	32.9614	59	20	0.25175	0.81219			71.0852	64.9852	11	10	0.0115337	0.060683															0.0974592	0.000159564		0.173246	0.000701926
65.8995	11.1387	40	12	0.0631414	0.0917239			59.6279	63.2391	168	17	0.188169	0.0376745			43.7839	30.1481	60	20	0.289416	1.95986			71.283	64.8113	12	10	0.0135494	0.0130156															0.00153288	0.00950594		0.0410484	0.00390384
66.3461	11.3318	41	12	0.0614603	0.044397			59.3912	62.4734	169	17	0.207997	0.120436			47.2075	28.7487	62	20	0.467687	2.56478			71.5256	65.4527	13	10	0.0153098	0.0881729															0.000290292	0.000507748		0.00612227	1.48685
66.5632	10.7883	42	12	0.0856806	0.0642125			58.7667	62.2835	171	17	0.241171	0.0798658			47.3983	29.6214	63	20	0.250993	0.149624			71.5036	65.4964	14	10	0.0179743	0.000448792															0.000624963	0.00132516		0.000807276	0.000573991
66.4735	11.4874	43	12	0.0576307	0.093147			58.9712	62.875	172	17	0.257397	0.0734356			49.2154	31.5951	64	20	0.346722	1.34955			71.9602	65.7851	15	10	0.0177121	0.0547273															0.0712113	0.00119549		0.289721	0.00258536
65.686	11.9309	44	12	0.0612959	0.153165			58.033	61.1321	173	17	0.264954	0.734628			47.2921	32.9162	75	21	0.289206	0			71.6259	65.7101	16	10	0.0164147	0.0220142															0.0509369	0.0756694		0.0035444	0.013278
66.6731	10.5512	45	12	0.0808111	0.539624			58.5121	61.9799	174	17	0.293395	0.177831			46.6586	31.8711	76	21	0.0596069	0.280049			71.2535	65.936	17	10	0.0177201	0.0355655															0.0848468	0.110237		0.025249	0.089436
66.8264	10.9484	46	12	0.0782398	0.03398			58.7334	62.1595	175	17	0.340508	0.0152319			49.7768	33.4315	81	21	0.182332	2.27963			71.1314	65.9415	18	10	0.0174511	0.00279897															0.000825258	3.70621e-05		0.0165699	0.0697103
66.1571	11.5392	47	12	0.07669	0.149433			58.939	61.7932	176	17	0.339074	0.0330869			48.4303	32.8278	95	21	0.273555	0.408312			71.1811	65.8879	19	10	0.0172972	0.00100004															0.00611283	0.000247792		0.0121264	0.00105642
65.7611	11.4432	48	12	0.0656913	0.0311275			57.5948	61.513	177	17	0.384562	0.353514			47.8096	30.5967	96	21	0.144881	1.00553			71.0298	66.3487	20	10	0.0166959	0.0441174															0.0494049	0.0287195		0.0064139	0.120189
66.704	9.70614	49	12	0.0629672	0.732412			57.6705	62.1572	178	17	0.443095	0.0788828			46.7681	30.5168	97	21	0.0489975	0.204598			71.3197	65.7246	21	10	0.0165781	0.0888072															0.00320024	0.0898996		0.900685	0.00485784
65.3553	11.6934	50	12	0.102451	1.08152			56.803	62.4411	179	17	0.5133	0.156219			31.2767	59.147	94	22	0.140716	0			71.0256	65.7782	22	10	0.0172243	0.0167576															0.0604648	0.0239125		0.120354	0.0188967
68.1678	43.495	1	13	0.00436785	0			55.8693	62.2783	180	17	0.535763	0.168417			29.9708	61.1332	95	22	0.0376015	1.05944			71.1074	65.6684	23	10	0.0174739	0.00351441															0.0202445	0.0561115		0.0113075	0.0349274
68.0313	43.8255	2	13	0.00762488	0.0239766			56.0092	61.8844	181	17	0.564837	0.0327679			31.8867	62.7051	96	22	0.0685976	1.15152			71.6068	65.8091	24	10	0.0164441	0.0504809															0.00122077	0.000474815		0.273826	0.0886203
68.2969	44.4722	3	13	0.00931332	0.0916409			56.1184	61.6332	182	17	0.602034	0.0140611			29.5495	62.188	97	22	0.075698	1.07428			71.0683	65.9408	25	10	0.0173018	0.0576289															0.0450357	0.00134256		0.00102097	0.123382
68.166	43.6065	4	13	0.00907558	0.143745			55.7785	61.968	183	17	0.586763	0.0426688			29.0808	62.0797	98	22	0.0915212	0.0433988			71.1413	65.8149	26	10	0.0141381	0.00397398															0.22066	0.00737293		0.000343536	0.00282983
68.0771	43.8201	5	13	0.00945127	0.010038			55.4125	61.8717	184	17	0.680004	0.0268598			29.0839	62.2252	99	22	0.119542	0.00396671			71.0589	65.9207	27	10	0.0129238	0.00337093															0.00180299	0.0432031		0.0106082	0.163833
68.4734	43.2016	6	13	0.00780554	0.101184			55.5345	64.359	186	17	0.730174	1.16271			28.7612	62.0376	100	22	0.13871	0.026112			71.0775	65.934	28	10	0.013321	9.80323e-05															0.0133073	0.00877525		0.000215521	0.106496
68.6927	43.4694	7	13	0.00892809	0.0224677			54.8143	62.2479	187	17	0.795996	0.932804			27.8632	62.3615	101	22	0.13807	0.170889			70.9607	65.7943	29	10	0.0171823	0.00621531															0.0285556	0.0597535		0.190561	0.000177132
67.8745	44.1611	8	13	0.00881169	0.215217			55.0854	62.1427	188	17	0.76313	0.0158512			26.6146	63.2104	102	22	0.175209	0.42743			72.0271	31.6706	1	11	0.170608	0															0.268232	0.00462435		0.0134924	6.88623e-05
67.8939	43.5579	9	13	0.00904605	0.0683001			40.4993	52.6837	161	18	0.055538	0			27.3268	62.7848	104	22	0.138305	0.129073			71.6622	32.8663	2	11	0.0533939	0.293061															0.00743968	0.0589839		0.0606869	0.647375
67.8136	43.4327	10	13	0.0104411	0.00414564			41.088	51.7035	162	18	0.0172242	0.245128			27.1969	62.1909	105	22	0.171224	0.0692989			71.9511	32.8841	3	11	0.0722922	0.0157057															0.00725032	0.000399401		0.025113	0.000847349
67.8935	43.1	11	13	0.0111709	0.0219482			40.9741	52.3015	163	18	0.0238287	0.0694766			27.1284	60.8557	106	22	0.123821	0.335159			72.204	31.195	4	11	0.075482	0.546991															0.00973866	0.000541818		0.119634	0.00648561
67.7523	43.4815	12	13	0.0080832	0.0310312			41.3802	52.6107	164	18	0.0292175	0.0488381			26.8809	61.6233	108	22	0.132175	0.121961			71.852	32.9372	5	11	0.120574	0.592406															0.00129161	0.015231		0.112219	0.242214
67.4675	43.9003	13	13	0.00985295	0.0480827			42.094	51.8216	165	18	0.0376431	0.212272			27.479	61.9094	109	22	0.0949791	0.0824212			71.591	29.9772	6	11	0.0832237	1.65556															0.010223	0.000923007		0.00568724	0.000983221
68.2476	44.011	14	13	0.00933296	0.116386			42.6244	51.6721	166	18	0.0478867	0.0569288			28.7774	61.3884	110	22	0.117896	0.366978			71.4934	30.4025	7	11	0.0267432	0.0356926															0.00536043	0.00152282		0.0215343	0.000408599
68.3389	43.7124	15	13	0.00943875	0.0182818			42.5881	51.2525	167	18	0.0495947	0.0332539			29.4737	60.5704	111	22	0.120915	0.216382			71.7719	32.9957	8	11	0.0311282	1.27546															0.00587991	0.156717		0.000251064	0.00658922
67.8003	43.7941	16	13	0.0118398	0.0556514			42.6888	52.4589	168	18	0.0519104	0.274787			28.5956	61.1315	112	22	0.114993	0.20362			72.0153	32.9388	9	11	0.0136744	0.0117166															0.0160793	0.0792269		0.000866614	0.380792
68.133	43.6975	17	13	0.0100687	0.0225053			43.6371	52.7594	169	18	0.0570927	0.185521			28.1735	61.8315	113	22	0.117705	0.125294			71.908	33.1492	10	11	0.0279179	0.0104632															0.0688231	0.0313618		0.30772	0.0037424
67.8169	43.3133	18	13	0.0104675	0.0464122			42.8183	52.6334	170	18	0.0568927	0.128693			27.5075	61.8511	114	22	0.184732	0.0832341			72.1524	33.0679	11	11	0.044286	0.012443															0.0428016	0.00428351		0.14573	0.120833
68.1784	43.761	19	13	0.0100884	0.0620968			43.6521	51.8618	171	18	0.0615918	0.242014			27.3744	62.1972	115	22	0.259158	0.0257841			74.7071	22.4443	1	12	0.000431072	0															0.0507107	0.0941377		0.00216801	0.161796
68.0315	43.6388	20	13	0.00914366	0.00685183			42.829	53.0092	172	18	0.0535437	0.373865			26.7356	62.922	116	22	0.342212	0.175012			75.0476	22.6607	2	12	0.00632326	0.0305137															0.0230206	0.00199038		0.0121467	0.157254
68.3403	44.2635	21	13	0.0107605	0.0910526			43.7929	52.6839	173	18	0.0543836	0.19404			26.9803	61.4064	118	22	0.340572	0.441921			74.6895	22.532	3	12	0.0104381	0.0271395															0.00622162	0.0429646		0.0683169	0.000474765
68.0951	43.9838	22	13	0.0124895	0.0259449			42.6245	52.2226	174	18	0.0571331	0.29585			62.1634	78.4216	95	23	0.126393	0			74.3684	22.5429	4	12	0.00827807	0.0193608															0.000869428	0.00133589		0.0282202	0.00298905
68.0521	43.5792	23	13	0.0110101	0.0310341			42.2158	52.8192	175	18	0.0532376	0.0980673			61.2465	77.4732	96	23	0.026359	0.326281			74.3077	22.8903	5	12	0.00604743	0.0233185															0.000597925	0.0345623		0.0214805	0.0732192
67.1554	43.2979	24	13	0.0114664	0.16561			42.1062	51.4897	176	18	0.0518208	0.333682			62.2178	78.068	97	23	0.0380481	0.243262			75.1696	22.2711	6	12	0.006113	0.211183															0.038602	0.0117801		0.0467643	0.324559
68.2744	43.1095	25	13	0.0112057	0.241409			42.0164	51.4046	177	18	0.0545139	0.00286676			63.3301	76.7587	98	23	0.0511826	0.553403			74.8189	22.0232	7	12	0.00593402	0.0345763															0.00955254	0.00812326		0.197927	0.0453961
69.0382	43.3473	26	13	0.0117726	0.120001			41.5819	51.4746	178	18	0.048298	0.0363111			62.548	75.601	99	23	0.0725381	0.36595			74.4548	22.178	8	12	0.00234223	0.0293531															0.10942	0.00551025		0.0426098	0.0997598
67.8386	43.6661	27	13	0.0143904	0.288877			41.6988	51.5679	179	18	0.0409038	0.00419598			61.8696	76.6953	100	23	0.0736178	0.310786			74.8189	22.5146	9	12	0.000392492	0.0461057															0.0836646	0.0369939		0.165488	0.41546
68.6233	43.1674	28	13	0.0113018	0.162056			41.6952	51.5461	180	18	0.0426522	9.20203e-05			62.2541	76.002	101	23	0.085239	0.117839			73.5152	49.6049	1	13	0.0263706	0															0.013869	0.116692		0.0277434	0.0242584
67.7002	43.5447	29	13	0.00885909	0.186434			42.2872	51.7677	181	18	0.0419165	0.0749429			61.3779	76.8892	102	23	0.0897472	0.291543			74.0312	48.7457	2	13	0.0196996	0.188352															0.00699591	0.0630222		0.0123169	0.187934
68.0331	43.7696	30	13	0.00962372	0.0302593			41.6738	51.2631	182	18	0.0339672	0.118305			60.8246	77.4304	103	23	0.0870821	0.112316			73.3555	48.5242	3	13	0.0281278	0.0948155															0.000862669	0.00228728		0.0966152	0.00896438
67.7001	43.3894	31	13	0.00969057	0.0479057			41.9275	51.5795	183	18	0.030905	0.0308384			60.3541	76.9198	104	23	0.0921983	0.0904088			73.2124	47.9686	4	13	0.0319882	0.061703															0.087405	0.273876		0.0258894	0.0718199
67.5399	43.741	32	13	0.0118529	0.0279977			42.1124	51.4486	184	18	0.0257891	0.00961736			60.4739	77.2192	105	23	0.0762364	0.0195016			73.6383	48.8332	5	13	0.0289611	0.174151															0.0321431	0.0538536		0.0101751	0.0841759
68.2341	43.7049	33	13	0.0103606	0.0906106			42.3145	51.301	185	18	0.0316397	0.0117433			60.2728	77.0854	106	23	0.0669196	0.0109406			74.2172	47.928	6	13	0.038736	0.21647															9.30191e-05	0.00131594		0.157235	0.115879
68.1517	43.6439	34	13	0.0110556	0.00197149			41.6229	52.0666	186	18	0.0261176	0.199579			61.4268	77.4301	107	23	0.0233873	0.271973			73.7603	49.1441	7	13	0.0405337	0.316426															0.00842168	0.00491315		0.357317	0.00767974
67.9275	43.4029	35	13	0.0122052	0.0203178			41.1838	52.124	187	18	0.0333195	0.0367654			60.6723	77.0003	108	23	0.0954705	0.14135			74.0609	49.6982	8	13	0.0435868	0.0745086															0.0393547	0.0174636		0.131007	0.0289201
67.8642	43.6182	36	13	0.0109904	0.00944234			41.7437	51.0036	188	18	0.0628037	0.294148			86.2662	22.7955	95	24	0.0523175	0			75.4956	49.5024	9	13	0.0459	0.393152															0.0117849	0.00969811		0.000279685	0.00266619
68.1707	43.835	37	13	0.0102621	0.0264348			41.969	51.3488	189	18	0.0948057	0.0318618			87.6587	24.0757	96	24	0.026792	0.67088			74.3249	47.4106	10	13	0.0464973	1.07743															0.00315572	0.00635223		0.0481318	6.10391e-05
67.9653	43.4858	38	13	0.0127558	0.0307751			42.1318	52.2031	190	18	0.115674	0.141819			86.0977	23.621	97	24	0.0380176	0.495643			74.4136	47.9274	11	13	0.0515553	0.051561															0.104598	0.148547		0.0302159	0.0960591
68.5826	43.2381	39	13	0.0131612	0.0829462			43.4435	51.5983	191	18	0.169642	0.391189			85.1921	24.0443	98	24	0.0471677	0.187383			74.6905	47.7275	12	13	0.0563008	0.0218776															0.000748734	0.00804304		0.0234135	0.0641927
67.6987	43.5531	40	13	0.0131769	0.165099			44.0044	51.7612	192	18	0.200037	0.0639736			86.1114	24.1031	99	24	0.044669	0.15913			73.4319	48.4696	13	13	0.058226	0.400258															0.328212	0.0670106		0.0133158	0.00539266
67.6386	43.4984	41	13	0.0141123	0.00123553			43.0011	52.6956	193	18	0.140829	0.352448			85.4673	24.6568	100	24	0.0499053	0.135273			74.1446	47.9555	14	13	0.0633617	0.144778															0.0102142	0.991757		0.0496586	0.000258608
67.895	43.3485	42	13	0.0134894	0.0165356			49.636	36.5583	176	19	0.0870396	0			85.9197	25.0547	101	24	0.0614545	0.0680513			73.7964	47.6132	15	13	0.0754977	0.0447021															0.0239406	0.143613		0.234497	0.0186156
68.5243	43.5209	43	13	0.0144083	0.0798299			48.6989	36.4719	178	19	0.00335706	0.166055			85.4433	25.0174	102	24	0.066899	0.0428164			74.263	48.1602	16	13	0.0782077	0.0969398															0.0207023	0.000893938		0.4674	0.325649
68.0825	43.245	44	13	0.0138514	0.0508567			48.3257	36.3723	179	19	0.0121569	0.0279755			87.6593	23.9225	103	24	0.0894058	1.14557			73.3782	48.9036	17	13	0.0779414	0.250422															0.01834	0.284333		0.166274	0.000900336
68.1199	43.356	45	13	0.01519	0.00257093			48.1427	36.7792	181	19	0.0242466	0.0373159			86.2972	23.9696	104	24	0.098097	0.348305			74.0986	49.1763	18	13	0.0755256	0.111257															0.0703315	0.00145433		0.0321673	0.0311833
68.1246	43.5859	46	13	0.0182945	0.00991677			47.4646	37.0557	183	19	0.0271885	0.100552			84.7706	25.2537	105	24	0.12366	0.746189			73.8258	48.1652	19	13	0.0837938	0.205658															0.00896187	0.030211		0.0961593	0.000148809
67.9871	43.1303	47	13	0.0137072	0.0424661			55.5216	61.7461	191	20	0.0361149	0			84.7251	25.5921	106	24	0.140844	0.0218596			74.1088	47.9629	20	13	0.0930815	0.0226895															0.00930648	0.00416716		0.276413	0.0200636
68.2264	43.195	48	13	0.0104908	0.0115206			55.6067	61.9761	192	20	0.0176257	0.0112702			84.7339	25.9808	107	24	0.157565	0.0283468			74.4652	48.2128	21	13	0.0963159	0.0355357															0.0230069	0.0394706		0.00126966	0.80548
68.2494	43.8412	49	13	0.0128577	0.0783934			56.2732	61.3882	193	20	0.0171609	0.148101			85.2601	25.3607	108	24	0.169376	0.124021			74.6791	48.0207	22	13	0.103523	0.0155016															0.00520103	0.0622601		0.119137	0.0813968
68.8152	43.6431	50	13	0.0143386	0.0673961			56.6306	61.3935	194	20	0.0193387	0.0239461			85.1143	25.6045	109	24	0.182875	0.0151291			74.2416	47.3762	23	13	0.120503	0.113767															0.0220647	0.0397807		0.0105706	0.0138474
68.8677	43.5331	51	13	0.0140109	0.00278686			56.6056	62.0766	195	20	0.0313457	0.0876135			84.5986	25.8957	110	24	0.193842	0.0657637			74.0458	47.0458	24	13	0.144057	0.0276538															0.0778255	0.00230775		0.119526	0.0194791
68.002	43.4843	52	13	0.0105161	0.140958			57.0366	62.264	197	20	0.030512	0.0414112			83.7484	26.7581	111	24	0.237304	0.274986			74.9793	47.1249	25	13	0.160541	0.164544															0.0179468	0.000157382		0.00600493	0.00536012
68.728	43.4274	53	13	0.0112212	0.0994073			57.5317	62.2683	198	20	0.0469974	0.0459661			83.9752	26.2105	112	24	0.211025	0.0658628			74.898	47.1776	26	13	0.178357	0.00175911															0.032351	0.031617		0.0384789	0.167557
68.6893	43.3416	54	13	0.014915	0.00166025			56.9864	60.9737	199	20	0.0691101	0.369998			83.9863	25.8517	113	24	0.224103	0.0241737			74.8987	46.0685	27	13	0.189495	0.230654															0.0359004	0.146052		0.0230253	0.000974765
68.6253	43.5856	55	13	0.0167121	0.0119283			57.3806	62.2639	200	20	0.0671874	0.341272			83.945	26.5035	114	24	0.242212	0.0799949			74.3579	46.8464	28	13	0.157763	0.168305															0.0589005	0.100654		0.229804	0.00108545
68.8309	43.5408	56	13	0.0258431	0.00829839			27.0099	37.4769	1	21	0.25278	0			84.1675	26.006	115	24	0.261887	0.0556819			75.0393	47.4506	29	13	0.158708	0.155488															0.0538078	0.0289637		0.0828152	0.117006
68.6776	43.3953	57	13	0.016796	0.00837105			26.8819	37.6605	2	21	0.0274915	0.00938647			84.0887	26.6113	116	24	0.279738	0.0698468			74.8165	46.7412	30	13	0.202153	0.103666															0.507693	0.000692472		0.0691033	0.127785
68.7599	42.9934	58	13	0.0135467	0.0315501			26.5319	37.2475	3	21	0.0676269	0.0549463			84.2006	25.9395	117	24	0.219555	0.0869603			74.9316	45.8682	31	13	0.240163	0.145388															0.000142838	0.00980837		0.000318377	0.0478142
82.4342	55.5354	1	14	0.0444807	0			26.9698	37.2587	4	21	0.0481404	0.0359717			84.9369	25.6251	119	24	0.220704	0.120166			74.2617	45.8506	32	13	0.252946	0.0841984															0.0273951	0.117337		0.395477	0.0217848
82.4658	55.0907	2	14	0.0111603	0.0372745			26.7029	36.3546	5	21	0.135099	0.166624			110.987	75.8878	95	25	0.0435321	0			75.1678	45.7825	33	13	0.281704	0.154812															0.0373312	0.0116991		0.0865391	0.000791098
81.6326	55.3979	3	14	0.0185598	0.147872			24.3688	35.7904	6	21	0.157836	1.08122			111.663	76.0177	96	25	0.0327774	0.088848			75.4107	46.3383	34	13	0.320935	0.0689722															0.0534313	0.0280734		0.0018636	0.133045
81.9984	55.0096	4	14	0.0228651	0.0533712			26.7945	37.2965	8	21	0.164597	1.52853			111.008	75.8295	97	25	0.0522677	0.0869805			75.0234	55.5421	1	14	0.000239008	0															0.000340094	0.00229161		0.0204667	0.114596
82.7966	55.1573	5	14	0.0275174	0.123543			27.6189	37.6512	10	21	0.0626281	0.151029			110.071	76.9832	98	25	0.057748	0.414282			75.3082	55.0875	2	14	0.00791182	0.0539545															0.116406	0.0250729		0.155958	0.178922
82.6432	55.2883	6	14	0.0269272	0.00763385			27.7568	37.8324	11	21	0.0506789	0.00972413			111.202	75.6856	99	25	0.0483635	0.555383			75.0274	55.1425	3	14	0.00542466	0.0153544															0.11469	0.000344697		0.107814	0.0704531
82.9283	55.8224	7	14	0.0264653	0.0687343			28.4166	38.7681	12	21	0.0529517	0.245796			112.003	75.131	100	25	0.0331513	0.177993			74.9593	55.6888	4	14	0.00536206	0.0568352															0.00930963	0.0348654		0.0822488	0.596072
83.02	55.763	8	14	0.0277119	0.00223703			26.66	43.9691	1	22	0.000179269	0			112.019	75.0539	101	25	0.0224636	0.00116692			75.1548	54.981	5	14	0.00657384	0.101108															0.0317524	0.0455125		0.00750157	0.0509049
82.3583	56.2428	9	14	0.0287565	0.125264			26.8083	44.1778	2	22	0.00251142	0.012286			111.473	75.8358	102	25	0.0453217	0.170649			75.2573	55.2655	6	14	0.00475979	0.0171462															0.0747439	0.0301032		0.237819	0.318674
82.6842	56.231	10	14	0.0299766	0.0199442			26.9341	44.2693	3	22	0.00405101	0.00453483			111.355	75.6509	103	25	0.0594013	0.00900555			75.0121	55.4381	7	14	0.00548938	0.0168553															0.0547952	0.0256339		0.109307	0.0492583
82.8695	56.1727	11	14	0.0328995	0.00707434			26.2881	44.3058	4	22	0.00377803	0.078493			109.873	76.2486	104	25	0.0418832	0.479211			75.1239	54.6578	8	14	0.006021	0.116498															0.342924	0.0471081		0.34774	0.152349
82.8262	55.6305	12	14	0.0398463	0.0554653			26.2151	44.1068	5	22	0.00257352	0.00842629			111.645	74.7178	105	25	0.0454992	1.02862			74.8573	55.3243	9	14	0.00684633	0.0966252															0.131819	0.0221689		0.0456856	0.838666
82.8312	55.8436	13	14	0.0446158	0.00851545			26.5397	44.168	6	22	0.00236175	0.0204609			111.455	74.544	106	25	0.0388578	0.0124795			75.0733	55.0602	10	14	0.00530965	0.0218253															0.000633397	0.053786		0.0729677	0.00930717
82.7194	55.6705	14	14	0.0477451	0.00795705			26.4881	44.2322	8	22	0.0013268	0.00127237			110.922	76.0215	107	25	0.0158748	0.462487			75.4282	55.2116	11	14	0.00515828	0.0279083															0.00302401	0.0210086		0.0164846	0.168263
83.1314	55.833	15	14	0.0470835	0.0367726			26.6964	44.4457	9	22	0.00384232	0.0166769			112.061	76.4654	108	25	0.0259528	0.280222			75.1854	55.3177	12	14	0.00618524	0.0131597															0.0963811	0.207829		0.123361	0.043499
83.4465	55.8005	16	14	0.0467608	0.0188221			26.3019	44.2752	10	22	0.00597684	0.0346317			111.75	76.9184	109	25	0.0369889	0.0567054			75.3558	55.6777	13	14	0.00580673	0.0297372															0.00640621	0.02967		0.217475	0.129261
83.3872	55.2702	17	14	0.046337	0.0533892			26.5051	44.0932	11	22	0.00395385	0.013952			86.0971	86.5961	96	26	0.00109642	0			74.7611	55.1523	14	14	0.00576904	0.118057															0.0873655	7.19901e-05		0.131089	0.0588895
82.6973	55.8898	18	14	0.0470894	0.161231			26.6634	44.1999	12	22	0.000671274	0.00683501			86.2276	88.2476	98	26	0.0185971	0.514599			75.0768	55.4267	15	14	0.00588662	0.0327991															0.062717	0.00708707		0.19386	0.0776135
82.6798	56.4003	19	14	0.0504446	0.0489107			26.8306	44.4031	13	22	0.00117619	0.0129882			85.2157	87.0076	99	26	0.0321173	0.480306			75.3326	54.9899	16	14	0.00475487	0.0480453															0.01692	0.0448751		0.0653131	0.0591693
82.3154	56.3906	20	14	0.0490239	0.024914			31.7259	66.1788	1	23	0.000825029	0			85.5263	87.0776	100	26	0.018173	0.0190126			74.8801	55.808	17	14	0.0075519	0.163888															0.0503394	0.0202512		0.152998	0.000386861
81.963	56.573	21	14	0.052975	0.0295265			30.8178	65.7581	2	23	0.0140676	0.187787			86.0059	87.294	101	26	0.0213473	0.051904			75.0707	55.4659	18	14	0.00547164	0.0287619															0.040557	0.0599245		0.17987	0.0155169
82.7203	56.145	22	14	0.0536953	0.141882			31.344	66.0226	3	23	0.00559008	0.0650208			85.6188	87.7592	102	26	0.0348383	0.0686826			74.9484	55.6323	19	14	0.00366698	0.00799723															0.00042693	0.839138		0.204679	0.00391031
82.9582	55.5097	23	14	0.0514095	0.0862902			31.4587	65.6521	4	23	0.00996253	0.0282029			86.7521	87.4984	104	26	0.0272014	0.253556			75.4252	54.9894	20	14	0.00804394	0.120127															0.54923	0.00408565		0.0307138	0.00652364
83.0399	54.9697	24	14	0.053404	0.0559265			31.2861	66.0209	5	23	0.00594055	0.0310853			101.612	76.0461	98	27	0.381516	0			74.8527	55.137	21	14	0.00377174	0.0655513															0.0438828	0.0914092		0.200973	0.0410061
82.8911	55.3564	25	14	0.0542272	0.0321816			31.2679	66.0717	6	23	0.00691385	0.000547202			102.041	75.8854	99	27	0.0348085	0.0394607			75.3494	55.5243	22	14	0.00523346	0.0743949															0.0169139	0.148383		0.060289	0.000972966
82.2241	55.8881	26	14	0.0592843	0.136428			30.9274	66.0199	7	23	0.00927599	0.0222356			102.526	75.9006	100	27	0.0682709	0.0440109			75.3154	55.1173	23	14	0.00941875	0.0312738															0.000864948	0.0315948		0.0202688	0.109339
81.5544	55.3356	27	14	0.0692307	0.141313			31.3743	65.7542	8	23	0.00589289	0.0506755			102.925	77.2957	101	27	0.126372	0.394875			74.4573	55.5006	24	14	0.00378935	0.165612															0.000496808	0.0353785		0.000241939	0.0931233
81.318	57.0093	28	14	0.0738704	0.535696			31.0274	65.7351	9	23	0.0125266	0.0226386			101.131	77.3205	102	27	0.134041	0.60393			75.3295	55.2066	25	14	0.00464033	0.158849															0.0532581	0.235533		0.0614349	0.0969399
81.9339	56.8854	29	14	0.0740677	0.0739933			31.5442	66.4642	10	23	0.00371236	0.149786			100.612	78.7217	103	27	0.142757	0.418553			50.4197	22.9183	5	15	0.0268778	0															0.00381894	0.0306396		0.00385227	0.0844684
82.2587	57.0626	30	14	0.0744437	0.0256738			30.7732	65.2388	11	23	0.0192244	0.39306			100.786	77.6048	104	27	0.0699949	0.239593			50.4583	23.0496	6	15	0.0137937	0.00350994															0.0038359	0.00931379		0.0530911	0.136329
81.1544	57.0256	31	14	0.0733874	0.228926			31.835	66.2305	12	23	0.00123555	0.395825			40.7014	46.9157	106	28	0.0439768	0			50.1627	22.9818	7	15	0.017019	0.0172441															0.153714	0.00124532		0.0249515	0.0638882
81.7868	56.9121	32	14	0.0723764	0.0774102			31.109	65.6449	13	23	0.00894339	0.163135			40.2102	47.2865	107	28	0.00626851	0.0710188			49.5435	24.1164	8	15	0.0291578	0.313262															0.00127524	0.000460401		0.0357224	0.0281151
81.808	56.8894	33	14	0.070955	0.000181081			31.141	65.9162	14	23	0.00924876	0.0139931			39.8471	47.4149	108	28	0.0110859	0.0278133			49.9436	23.4017	9	15	0.0103569	0.125773															0.00174117	0.0137914		0.0268887	0.0610875
81.4829	56.8809	34	14	0.07289	0.0198314			47.2557	72.0293	1	24	0.0222441	0			40.0007	47.8211	109	28	0.016823	0.0353542			54.7673	18.0974	9	16	0.0125725	0															0.0825908	0.00406977		0.0814974	0.0129064
81.6995	57.1741	35	14	0.0757336	0.0249192			45.6571	72.4332	2	24	0.0329263	0.509717			40.4397	47.8038	110	28	0.0203077	0.0361918			54	18.3129	10	16	0.0162673	0.119078															0.235859	0.00520486		0.0983186	1.06562
81.6053	56.6006	36	14	0.080774	0.0633289			45.2131	72.2314	3	24	0.0375999	0.0445936			39.8655	48.197	111	28	0.0526615	0.09081			54.8471	18.7374	11	16	0.0220271	0.168304															0.0427221	0.100603		0.110129	0.0115806
81.0721	57.3404	37	14	0.0851852	0.155894			45.2103	72.1832	4	24	0.0383524	0.000437202			95.73	80.0906	109	29	0.0152505	0			54.4655	18.9145	12	16	0.0230935	0.0331831															0.0353689	0.0292508		0.0322684	0.292234
81.3934	56.8998	38	14	0.0792135	0.0557456			46.4312	71.9608	5	24	0.0415732	0.288766			95.9215	78.8223	111	29	0.0110812	0.308461			54.6599	17.8384	13	16	0.0209408	0.224242															0.0793208	0.0350291		0.137639	0.243838
82.2651	56.4695	39	14	0.0708896	0.177206			45.9324	72.2108	6	24	0.0453984	0.0583726			95.6983	79.2162	112	29	0.0139761	0.0384335			55.0502	17.7268	14	16	0.0212387	0.0309084															0.0273471	0.0922573		0.017209	0.0104334
82.6398	56.4843	40	14	0.0674082	0.0263606			45.3497	72.0738	7	24	0.0433047	0.0671881			96.0845	78.3397	113	29	0.0164786	0.172036			55.2533	17.3334	15	16	0.024797	0.0367401															0.0925092	0.0188195		0.0585574	0.388234
82.0553	56.2524	41	14	0.0679706	0.0741316			45.4575	72.2687	8	24	0.0419423	0.00931021			96.3181	78.295	114	29	0.0163473	0.0106112			55.1559	17.1238	16	16	0.022895	0.0100188															0.127246	0.0731208		0.00261341	0.0988029
81.4056	56.1401	42	14	0.0652285	0.081517			47.3805	72.2724	9	24	0.0293646	0.693357			95.5751	78.125	115	29	0.0181442	0.10893			54.5367	18.0062	17	16	0.0187538	0.217887															0.00134605	0.0913924		0.0792259	0.137492
80.8217	56.5073	43	14	0.0643271	0.0891827			45.4415	72.0018	10	24	0.0320418	0.718712			94.9495	78.2945	116	29	0.0184353	0.0787618			54.9548	17.7997	18	16	0.0249062	0.0407638															0.0637512	0.0234985		0.234867	0.949623
81.6238	56.2908	44	14	0.0626307	0.129408			45.3372	72.7315	11	24	0.0324822	0.101857			95.0689	78.4711	117	29	0.0224683	0.00852383			54.4914	18.0651	19	16	0.0262287	0.0534671															0.380267	0.00944335		0.232455	0.0191306
80.807	55.653	45	14	0.0611061	0.20137			47.3004	72.4366	12	24	0.0395997	0.73897			95.4863	77.933	118	29	0.0207303	0.0869746			54.9474	17.7968	20	16	0.0275001	0.0524798															0.0448763	0.0982408		0.0751594	0.290353
81.4186	55.1209	46	14	0.0732745	0.123218			45.7045	72.0227	13	24	0.0457221	0.509688			95.5034	77.7288	119	29	0.0265669	0.00787412			54.5696	17.4054	21	16	0.0256645	0.0554836															0.055306	0.00155048		0.00775264	0.463152
80.6631	55.352	47	14	0.0745689	0.11704			46.161	71.6609	14	24	0.0510704	0.063605			95.9684	78.2448	120	29	0.0295063	0.0904736			54.2779	17.1706	22	16	0.0227678	0.0262871															0.00132236	0.100047		0.0470543	0.180887
81.3824	55.4758	48	14	0.0554419	0.0998881			46.362	72.0581	15	24	0.0474125	0.0371567			94.8207	78.5385	121	29	0.0246265	0.263135			54.699	16.9838	23	16	0.0270871	0.0397892															0.0403123	0.000523573		0.273407	0.257403
82.367	55.8713	49	14	0.0564313	0.211083			45.1375	72.3168	16	24	0.0572542	0.293678			95.4513	78.1522	122	29	0.027977	0.102524			54.561	17.0131	24	16	0.0281251	0.00373114															0.020068	0.0305956		0.0542077	0.607499
80.901	56.0116	50	14	0.0624536	0.406664			44.8524	72.7012	17	24	0.052616	0.042939			94.8508	78.069	123	29	0.0314065	0.0688891			55.4788	17.8892	25	16	0.0289446	0.30181															0.00733659	0.00652897		0.303203	0.586019
80.3662	56.0044	51	14	0.0634487	0.0536374			44.6844	72.0147	18	24	0.0424281	0.0936417			95.7088	77.9992	124	29	0.0352689	0.138941			55.6049	17.2734	26	16	0.0304827	0.0740667															0.00139902	0.137131		0.0613435	7.44694e-05
80.9641	55.5831	52	14	0.0735808	0.100327			45.3749	72.4636	19	24	0.0395831	0.127168			95.198	77.5948	125	29	0.0383949	0.0795846			54.9097	18.0916	27	16	0.0284971	0.216136															0.0411975	0.00954845		0.176158	0.00307265
80.4448	55.6316	53	14	0.089257	0.0510038			45.1328	72.0683	20	24	0.0420833	0.0402809			95.6548	78.0119	126	29	0.0534451	0.071746			54.4407	17.5447	28	16	0.0321453	0.0973382															0.0050245	0.0719308		0.000264358	0.566775
86.0569	23.0997	41	15	0.0456224	0			46.4539	71.863	21	24	0.0347691	0.335148			95.8573	77.543	127	29	0.0492507	0.0489118			55.0569	17.7917	29	16	0.0307007	0.0826355															0.0708981	0.000521887		0.0909857	0.0874977
85.6863	22.9225	42	15	0.00806723	0.0316366			45.6814	72.4665	22	24	0.0476786	0.180173			96.0478	78.3511	128	29	0.0925225	0.129256			54.9759	17.8449	30	16	0.0301086	0.00176046															4.78177e-05	0.0370094		0.12261	0.559855
86.1994	23.1496	44	15	0.0333656	0.0590436			46.3532	71.624	23	24	0.0479075	0.217729			95.2964	77.6397	129	29	0.0658273	0.200786			55.2528	18.167	31	16	0.0389679	0.0338261															0.0997045	0.0869229		0.00595384	0.584288
85.8256	23.196	45	15	0.029783	0.0266039			44.8486	72.0807	24	24	0.0542081	0.463568			95.5657	77.2105	130	29	0.139386	0.0481391			55.2826	17.7544	32	16	0.0313322	0.0320873															0.0327239	0.0125149		0.012371	0.0301568
87.2547	22.4458	47	15	0.0275104	0.488457			44.1178	71.8182	25	24	0.0588603	0.113071			106.473	75.6759	114	30	0.198468	0			54.6849	18.1873	33	16	0.0279716	0.102114															0.0266622	0.00433757		0.134597	0.654093
86.3471	22.1707	48	15	0.0320006	0.168662			45.4232	72.2728	26	24	0.0484508	0.358262			106.951	75.8366	115	30	0.019945	0.0476121			54.7384	17.7743	34	16	0.0303004	0.0325244															0.0162871	0.0750432		0.00824165	0.536525
85.5031	22.4307	49	15	0.0231262	0.146227			45.0024	72.5138	27	24	0.0403268	0.0440784			106.406	75.623	116	30	0.0271903	0.0642639			53.8681	18.7735	35	16	0.0255266	0.329234															0.0730787	0.0163367		0.00953009	0.0157511
85.3263	22.6228	50	15	0.0132347	0.01278			44.3923	71.882	28	24	0.0389918	0.144625			104.504	76.349	118	30	0.0685763	0.776947			54.2596	17.5711	36	16	0.0285297	0.299819															0.0117077	0.00575994		0.0667677	0.645783
85.5251	22.8541	51	15	0.0109534	0.0174516			46.1314	71.9309	29	24	0.0399936	0.567541			104.088	76.6398	120	30	0.085537	0.0482977			54.8706	17.4793	37	16	0.0344956	0.0715848															0.0461712	0.136109		0.098775	0.290794
55.0681	35.4491	43	16	0.0577212	0			44.8678	71.8494	30	24	0.0608605	0.300642			104.749	76.0671	121	30	0.0984759	0.143269			54.9016	18.1263	38	16	0.0325823	0.0786764															0.121755	0.0126268		0.00174364	1.13462
55.3822	35.3396	45	16	0.0165115	0.0207553			47.2842	71.8897	31	24	0.0230403	1.09516			104.035	75.6792	122	30	0.128587	0.123631			54.8044	18.4902	39	16	0.0389629	0.0265914															0.0728269	0.0608981		0.0096169	0.451242
55.4377	35.9328	47	16	0.0145757	0.0665526			46.5466	72.2384	32	24	0.0291761	0.124802			105.573	75.8976	123	30	0.0931776	0.452264			54.2394	17.864	40	16	0.0300858	0.133361															0.0020583	0.0387513		0.0360514	0.000718566
56.2358	36.5528	48	16	0.047413	0.191518			46.0191	72.3285	33	24	0.0433802	0.053695			67.5896	59.058	121	31	0.0826351	0			54.8191	17.8772	41	16	0.0470763	0.0630354															0.0465502	0.00146797		0.126575	0.383665
55.2066	36.8348	49	16	0.0286543	0.213534			44.9068	72.7271	34	24	0.0514435	0.261769			66.317	59.0586	122	31	0.0127528	0.303658			55.2386	17.8325	42	16	0.0566294	0.0333733															0.0363798	0.0170185		0.259631	0.533615
55.2339	37.4714	50	16	0.080419	0.0761175			46.287	72.0812	35	24	0.0342574	0.435354			66.2801	59.264	123	31	0.021455	0.0081673			54.7009	18.6864	43	16	0.0568155	0.190909															0.000876212	0.00657599		0.799234	0.204716
54.9797	36.9195	51	16	0.0517227	0.0692158			45.3967	72.1022	36	24	0.050223	0.148698			66.1171	59.1604	124	31	0.0325853	0.00699616			54.2945	18.2579	44	16	0.0609698	0.0654002															0.000923527	0.00155094		0.0689332	0.316787
80.8963	63.288	48	17	0.0333198	0			45.469	72.006	37	24	0.0665634	0.00271499			66.743	59.9736	126	31	0.0229217	0.197462			54.5386	17.7234	45	16	0.0686317	0.0647274															0.0285386	0.573114		0.153667	0.0265143
81.1599	63.4204	49	17	0.0167795	0.0163087			44.8075	71.7764	38	24	0.0921627	0.0919247			43.8038	53.6242	122	32	0.0117958	0			55.1904	17.9211	46	16	0.0857648	0.0869975															0.00908092	0.149205		0.088631	0.0020003
81.66	62.9323	50	17	0.0111611	0.0915458			47.4135	72.4284	39	24	0.0708751	1.35306			43.47	53.7803	123	32	0.00407755	0.025457			54.3082	17.2195	47	16	0.06988	0.238232															0.0837912	0.00293665		0.555056	0.763696
81.0742	63.3145	51	17	0.0143621	0.0917106			47.6211	71.3584	40	24	0.050064	0.222754			43.7453	53.9593	124	32	0.00289339	0.0202219			51.7144	18.3897	48	16	0.211623	1.51826															0.0260676	0.0112636		0.101445	0.147744
81.926	63.3208	52	17	0.0290404	0.136054			47.083	71.782	41	24	0.0237842	0.0879427			43.4195	54.0237	125	32	0.00690854	0.0206735			65.6543	70.8145	14	17	0.000352881	0															0.0103809	0.000117739		0.0277987	0.0025722
81.98	62.7604	53	17	0.0301837	0.0594349			47.0222	72.8327	42	24	0.0157482	0.207684			44.0216	54.3159	126	32	0.00816515	0.0839839			65.7597	70.6694	15	17	0.00537723	0.0060313															0.00172025	0.0205213		0.00264788	0.695782
81.4373	63.318	54	17	0.0164508	0.113547			64.2648	38.4596	1	25	0.0348463	0			43.7751	54.1072	127	32	0.00526677	0.0195618			66.0455	70.8033	16	17	0.00561786	0.0186712															0.00523048	8.13874e-05		0.119417	0.674725
81.8756	64.0021	56	17	0.0362188	0.123758			64.6724	39.219	2	25	0.0101213	0.139295			85.6959	24.9964	122	33	0.000962994	0			66.0219	71.0587	17	17	0.00848438	0.0123342															0.0428106	0.000789939		0.023817	0.173332
80.3224	63.6936	57	17	0.0252566	0.470205			65.0051	39.7809	3	25	0.0158786	0.0799415			84.925	25.1603	123	33	0.0110422	0.116452			65.4449	70.8313	19	17	0.00456288	0.0721169															0.116014	0.114089		0.00191618	0.0342731
60.0624	77.9321	51	18	0.032281	0			65.4534	39.3797	4	25	0.017762	0.0678545			85.233	25.2441	124	33	0.00487979	0.0190969			66.0526	70.2765	20	17	0.00674387	0.126957															0.0153777	0.251364		0.0758026	0.0014858
59.5231	78.4403	52	18	0.0104939	0.102955			65.6813	38.9613	5	25	0.023432	0.0425574			85.0188	24.9091	126	33	0.0102733	0.0296481			65.8082	70.5669	21	17	0.00822185	0.027016															0.122361	0.140132		0.418035	0.413359
59.1242	78.107	53	18	0.0179368	0.0506603			66.0933	39.1505	6	25	0.0234504	0.0385343			84.3377	25.4434	127	33	0.0100263	0.140506			65.7292	71.2073	23	17	0.0105479	0.0780601															0.010067	3.56549e-05		0.0498884	0.000385902
59.2219	78.0487	54	18	0.0204077	0.00242525			66.0517	38.537	7	25	0.0273064	0.0708886			92.0391	30.1259	123	34	0.000960648	0			66.237	70.3863	24	17	0.00534276	0.17473															0.000281096	0.135809		0.104391	0.00683214
58.946	78.3081	55	18	0.0225827	0.0268905			65.7093	38.6206	8	25	0.0315109	0.0232933			91.89	29.596	124	34	0.0191622	0.0568198			65.7505	70.9106	25	17	0.00584915	0.0959126															0.00100902	0.103993		0.165492	0.193655
58.9232	77.8452	56	18	0.0292115	0.0402889			66.9307	37.863	9	25	0.0353628	0.38734			92.31	31.0446	125	34	0.0164578	0.426546			65.7151	71.0956	26	17	0.00963465	0.00665144															7.54479e-05	0.0229003		0.0224951	0.639924
58.2169	77.25	57	18	0.0376619	0.159933			66.2449	37.9483	10	25	0.0358297	0.0895534			92.9174	30.9504	126	34	0.0253552	0.0708472			65.2355	71.1492	27	17	0.00877143	0.0436693															0.00114165	0.000128019		0.0261555	0.00376715
58.6906	77.9911	58	18	0.0380116	0.145061			65.8587	37.7433	11	25	0.0363489	0.0358452			91.779	31.2996	127	34	0.0165806	0.265866			65.5768	70.8902	28	17	0.00465106	0.0344212															0.15855	0.0810266		0.0491195	0.343665
58.8529	78.3251	59	18	0.0438017	0.0258514			66.0446	37.647	12	25	0.0381986	0.0082192			92.5395	30.4796	128	34	0.0161699	0.234516			65.7679	71.1083	29	17	0.00468653	0.0157712															0.00325072	0.07193		0.0229409	0.0573875
59.1636	78.0546	60	18	0.0531913	0.0318298			66.1255	37.9283	13	25	0.0390269	0.0160648			91.5916	30.616	129	34	0.0157105	0.17196			65.4804	71.0735	30	17	0.00457913	0.0157298															0.0904547	0.0764959		0.156945	0.00622681
59.8447	77.4152	61	18	0.0625095	0.163621			66.1925	38.2121	14	25	0.0417592	0.0159414			91.7581	30.8275	131	34	0.0169589	0.0135827			65.577	71.1977	31	17	0.00536688	0.0046385															0.0925658	0.116827		0.271916	0.00355374
59.7415	77.3229	62	18	0.0677804	0.00359328			66.546	38.7073	15	25	0.0438727	0.0694075			91.6226	30.975	132	34	0.0219866	0.00751842			44.4386	70.8639	20	18	0.000622289	0															0.0233151	0.121817		0.0971915	0.054727
60.0993	78.1067	63	18	0.0685037	0.139184			66.2005	38.1387	16	25	0.0407568	0.0829916			91.5129	30.6027	133	34	0.0255738	0.0282326			44.0908	70.1521	21	18	0.0132768	0.117682															0.178921	0.0298412		0.03078	0.159581
59.8297	78.0767	64	18	0.0760899	0.0137888			65.3753	37.8724	17	25	0.0389744	0.140986			92.3122	31.502	134	34	0.0386594	0.271414			45.2357	70.0469	22	18	0.0156392	0.247859															0.0117532	0.00117092		0.0341072	0.000956498
59.4926	77.5682	65	18	0.0739277	0.0697843			65.3444	38.8355	18	25	0.0384294	0.174088			91.7826	30.3324	135	34	0.0399208	0.309097			45.1672	70.3785	23	18	0.0107243	0.0214949															0.00410112	0.00778999		0.00223173	0.00229325
60.8908	77.7349	66	18	0.0590694	0.371764			65.2363	38.242	19	25	0.036494	0.0682411			91.5389	30.6761	136	34	0.0388642	0.0332976			44.7603	70.0172	24	18	0.0121794	0.0555239															0.00823353	0.0137742		0.00725975	0.00542418
61.2228	78.3141	67	18	0.0511795	0.0835797			65.1375	38.2717	20	25	0.0366522	0.00199396			90.689	30.6846	137	34	0.0326675	0.135463			44.7532	70.2187	26	18	0.00997302	0.0076229															0.124457	0.0420438		0.000399309	0.347228
61.0686	78.237	68	18	0.0416341	0.00557446			65.6459	38.4707	21	25	0.0394051	0.055884			91.273	30.7287	138	34	0.0427378	0.064323			28.4383	52.2413	21	19	0.00101878	0															0.0686466	0.130655		0.00989598	0.0464664
60.421	78.0556	69	18	0.0327204	0.084817			64.6542	38.5901	22	25	0.0351821	0.187079			73.9191	74.3635	127	35	0.200397	0			28.6627	52.5309	22	19	0.0147225	0.0251697															0.191389	0.207842		0.00194258	0.00108023
61.1457	78.1393	70	18	0.0237025	0.0997829			65.3385	38.8798	23	25	0.0325559	0.103537			71.0342	75.0336	129	35	0.00546172	1.64463			28.6157	53.1231	23	19	0.0144555	0.0661679															0.00766186	0.0382754		0.000164372	0.00176516
60.339	77.9662	71	18	0.00174814	0.127606			65.24	38.8594	24	25	0.0382855	0.00189653			71.3769	74.7868	130	35	0.0539619	0.0334404			27.9562	52.1029	24	19	0.00847635	0.276725															0.0841074	0.0311916		0.0251997	0.0869928
50.7626	40.5307	52	19	0.0279126	0			64.7481	38.5541	25	25	0.0364071	0.0628477			71.5756	75.299	131	35	0.0535571	0.0565943			28.0067	52.7612	26	19	0.0108752	0.0817386															0.0342568	0.056856		0.00215421	0.138365
49.6399	40.8668	54	19	0.00540403	0.25749			64.6271	38.2286	26	25	0.0300899	0.0226102			71.6579	74.717	132	35	0.0731287	0.0647886			33.6028	61.5142	23	20	0.0948699	0															0.109934	0.0995447		0.000470807	0.0373189
50.1926	40.8135	55	19	0.0101064	0.0577984			64.972	38.7324	27	25	0.037493	0.0698914			71.2796	74.7634	133	35	0.117851	0.0272341			33.2497	61.8578	24	20	0.0210785	0.0455073															0.156734	0.0886166		0.000548787	0.0380883
49.7185	41.4903	56	19	0.00751098	0.128028			64.8331	38.3809	28	25	0.0287958	0.0267856			44.5359	56.1839	130	36	0.180124	0			33.7262	61.9526	25	20	0.0305435	0.0442573															0.117706	0.0575186		0.029112	0.0417525
49.9167	41.3712	57	19	0.0174342	0.0100294			64.4311	38.549	29	25	0.0281298	0.0355924			43.7246	55.3944	131	36	0.0148022	0.24028			34.7621	62.377	26	20	0.0415713	0.234957															0.0125215	0.000127836		0.00124032	0.041254
49.6251	41.1202	58	19	0.0116234	0.027755			64.3108	38.1967	30	25	0.0313555	0.025986			43.9761	55.2429	132	36	0.0214315	0.0161651			33.3165	61.6426	27	20	0.0553505	0.492925															0.045697	0.00155613		0.031403	0.0593898
49.5967	41.1201	59	19	0.0196444	0.000151526			65.5369	37.8761	31	25	0.0302056	0.301144			44.4572	54.6315	133	36	0.0427944	0.113472			33.7791	61.0524	28	20	0.0394285	0.105421															0.0168173	0.0533675		0.0129141	0.00590954
49.948	40.7676	60	19	0.0384037	0.0464389			64.9366	38.1893	32	25	0.021758	0.0859497			43.4137	53.9573	134	36	0.0797308	0.289424			33.7463	60.256	29	20	0.0584447	0.119129															0.052414	0.000372031		0.00630252	0.0575681
86.0865	22.6028	56	20	0.0957346	0			64.8364	38.0795	33	25	0.0249858	0.00414341			44.2154	53.7993	135	36	0.100545	0.125199			34.0075	60.2879	30	20	0.0697692	0.0129819															0.00875485	0.000252614		0.00147863	0.0186449
87.2243	21.8639	58	20	0.0052521	0.345105			64.3611	38.8184	35	25	0.0404043	0.144707			43.8043	53.4287	136	36	0.141948	0.057431			35.4086	60.4674	31	20	0.0764518	0.374135															0.00234351	0.000645528		0.0719467	0.0571376
87.6498	21.5974	59	20	0.0134454	0.0472618			65.7167	38.5148	36	25	0.0477437	0.361814			44.1224	53.3127	137	36	0.189325	0.0214924			35.0462	61.0573	33	20	0.0914935	0.08986															0.0410946	0.0822912		0.00113101	0.0423815
87.2043	21.7392	60	20	0.0282284	0.0409731			66.0367	38.1723	37	25	0.0782779	0.041192			93.8493	84.3986	134	37	0.00488781	0			34.5465	60.3098	34	20	0.0771782	0.151572															0.0978215	0.000525058		0.000179011	0.116047
87.2715	22.2206	61	20	0.0226177	0.0443037			65.8943	37.9064	38	25	0.0997899	0.0170594			92.288	83.9618	135	37	0.0231244	0.49285			35.1939	60.4447	36	20	0.0761524	0.0820033															0.0541274	0.016681		0.237576	0.0634951
87.2523	21.7447	62	20	0.0348824	0.0425315			65.7522	37.2691	39	25	0.0892072	0.0799452			92.4826	84.4486	136	37	0.0254126	0.0515336			37.6114	18.8317	30	21	0.0552158	0															0.136701	0.00545345		0.00679888	3.51074e-05
40.3685	50.4275	69	21	0.0384264	0			72.194	40.1431	1	26	0.119001	0			92.5556	84.1285	137	37	0.0242975	0.0202109			38.6591	18.8954	31	21	0.0090497	0.206564															0.00344997	0.169076		0.000806348	0.00390532
41.1149	50.1186	70	21	0.0095784	0.122352			72.6955	39.7877	2	26	0.0230925	0.0708327			91.9734	84.1629	138	37	0.0678641	0.0637697			38.229	19.5614	32	21	0.0173647	0.117828															0.416307	0.0114189		0.0128692	0.068605
41.0643	49.6763	71	21	0.0134959	0.0371585			72.0543	39.6632	3	26	0.0425706	0.0799918			91.9842	85.4999	139	37	0.105553	0.335152			38.6325	19.0643	33	21	0.0202357	0.0768364															0.0249754	0.00202545		0.0147255	0.0133641
41.7483	49.1879	72	21	0.0225849	0.13245			72.7517	38.9735	4	26	0.0565389	0.180369			68.4404	58.7723	135	38	0.00910712	0			38.9132	19.0993	34	21	0.030179	0.0150101															0.00383594	0.000838806		0.0781998	0.159041
41.505	49.0063	73	21	0.0219193	0.0172848			72.9694	38.6247	5	26	0.0660368	0.031704			67.9844	58.0516	136	38	0.0120857	0.13637			38.7381	20.0388	35	21	0.0412777	0.17124															0.0919728	0.0204414		0.001298	0.129731
41.4313	48.8389	74	21	0.022218	0.00627047			73.0194	36.6498	6	26	0.0747071	0.731702			68.1913	58.7899	137	38	0.0112325	0.11024			38.5209	18.0973	37	21	0.0331177	0.715589															0.0141895	0.0193036		0.000480839	0.00959257
41.3017	50.032	75	21	0.0212289	0.270047			72.7343	39.1921	7	26	0.0780906	1.22709			68.4579	58.2298	138	38	0.0119911	0.0721536			38.0397	18.5392	38	21	0.0296452	0.0800352															0.0431854	0.0710287		0.0333697	0.091144
41.3679	49.7075	76	21	0.0195232	0.020567			72.7447	39.7026	8	26	0.0866743	0.0488794			67.8471	58.8899	139	38	0.0154756	0.151661			38.612	18.5543	39	21	0.0277816	0.0614577															0.0377693	0.000937565		0.00760319	0.0685931
41.3432	49.7859	77	21	0.0209367	0.00126592			73.3841	38.8518	9	26	0.0977963	0.212369			67.4268	58.9	140	38	0.0190615	0.0331443			38.9017	18.2892	40	21	0.0235851	0.0289177															0.181716	0.00190426		0.066825	0.0587764
40.6824	49.5651	78	21	0.00867701	0.0910256			72.9992	39.3815	10	26	0.102822	0.0803864			67.6419	58.1995	142	38	0.00313235	0.100681			39.0643	19.1227	41	21	0.0161013	0.13523															0.0273431	0.0939443		0.0174337	0.000351816
41.3759	50.0299	79	21	0.013846	0.130681			73.1574	39.6923	11	26	0.11307	0.0228158			67.1598	17.1572	137	39	0.0903515	0			38.9658	19.4947	42	21	0.0190673	0.0277642															0.126163	0.028978		0.000727173	0.000694669
40.8743	50.1265	80	21	0.00779375	0.0489172			73.789	39.5931	12	26	0.128958	0.0766423			67.7582	18.9149	138	39	0.0300282	0.646361			39.3896	19.5996	43	21	0.0239398	0.0357296															0.383999	0.0849025		0.148426	0.00519911
71.4676	15.446	71	22	0.000305482	0			73.871	39.3124	13	26	0.136543	0.016035			67.322	19.808	139	39	0.0366066	0.185262			38.8516	19.6927	44	21	0.0370939	0.0558902															0.0486358	0.00139158		0.0074689	0.0224677
72.125	15.3442	72	22	0.0101877	0.0829903			75.4131	39.2441	14	26	0.140116	0.446725			68.0328	19.0326	140	39	0.0504116	0.207491			39.2217	19.6896	45	21	0.0324478	0.0256858															0.0270572	0.0325876		0.0239326	0.000182811
72.388	15.6689	73	22	0.00774389	0.0327252			74.5806	39.0476	15	26	0.137647	0.137176			67.8221	20.0852	141	39	0.0615672	0.216051			39.1845	19.9938	46	21	0.0541282	0.017609															0.0276364	0.107494		0.0220697	0.140313
71.9697	15.239	74	22	0.00928153	0.0674524			73.8694	39.2991	16	26	0.153098	0.106699			66.9444	21.0688	143	39	0.0576907	0.325879			58.5939	66.4694	31	22	0.017021	0															0.170314	0.000995442		0.0672307	0.338597
72.647	15.8518	75	22	0.0350014	0.156424			74.1619	39.4846	17	26	0.164993	0.0224993			67.0289	21.3283	144	39	0.100154	0.0139643			58.6744	66.8503	33	22	0.0133721	0.0284298															0.229932	0.0163899		0.000569804	0.000102777
83.0631	29.0771	71	23	0.0791185	0			75.4623	38.9676	18	26	0.176648	0.367184			66.0313	20.6046	145	39	0.153745	0.284812			58.1323	66.9546	34	22	0.00987522	0.0571449															0.0243909	0.130953		0.0981638	0.0011204
82.2511	29.0811	72	23	0.0138574	0.123627			75.8751	39.1349	19	26	0.176552	0.0371899			65.1297	21.1364	147	39	0.131058	0.205437			58.295	67.4317	35	22	0.00746986	0.0476446															0.439119	0.0581333		0.00028701	0.0692164
81.9267	28.339	73	23	0.0297289	0.122986			73.7988	40.0331	20	26	0.175763	0.959564			65.768	21.2721	148	39	0.135944	0.0798411			58.5281	67.2206	36	22	0.0209823	0.0185468															0.107695	0.195149		0.00572899	0.204597
81.7434	28.8504	74	23	0.0342621	0.0553263			73.5209	40.9954	21	26	0.18245	0.188117			66.079	21.0915	149	39	0.207379	0.0242539			57.9004	67.3274	37	22	0.00971185	0.0760268															0.000264691	0.0127105		0.00989304	0.0741385
81.6576	28.5155	75	23	0.0439937	0.0224082			72.4405	41.2961	22	26	0.187787	0.235777			66.3809	22.2943	150	39	0.220995	0.288322			58.3747	66.3569	39	22	0.0157315	0.218787															0.100695	0.137614		0.0815166	0.0611258
81.7673	28.5388	76	23	0.0412498	0.00235951			71.5603	41.432	23	26	0.189998	0.148746			65.3843	20.4778	151	39	0.247347	0.804903			57.7627	67.5953	40	22	0.0311918	0.357807															0.0666423	0.137652		0.111209	0.000718185
82.8669	29.6603	77	23	0.015119	0.462565			72.8399	41.4674	24	26	0.183159	0.307268			65.6663	21.4509	152	39	0.314698	0.192463			9.17284	36.4398	35	23	0.0418573	0															0.0190937	0.0291607		0.0997575	0.05433
83.1411	29.4973	78	23	0.00411056	0.0190749			72.2605	41.5843	25	26	0.190528	0.0655266			65.3914	21.9404	153	39	0.249451	0.0591009			8.84939	36.6317	36	23	0.0307078	0.0265172															0.000568844	0.00223534		0.0923858	0.0641078
60.6088	76.8393	75	24	0.0675466	0			72.4798	40.9208	26	26	0.207209	0.0915631			44.0327	68.4417	140	40	0.120334	0			8.30163	35.4393	37	23	0.0357307	0.322821															0.0461362	0.415054		0.0868704	0.0473626
63.6275	79.1476	77	24	0.0378868	2.70773			72.8677	40.9161	27	26	0.210635	0.0282206			42.1446	68.1993	141	40	0.0520987	0.679426			9.23163	36.723	38	23	0.00744737	0.471138															0.0490055	0.000426775		0.647191	0.00122751
63.3427	79.0339	78	24	0.107342	0.0176286			73.8851	40.5476	28	26	0.207793	0.219543			43.7967	68.8709	142	40	0.0705271	0.596319			8.27249	37.1272	39	23	0.0288692	0.203118															0.103532	0.0480297		0.199536	0.00270137
60.5409	77.1837	79	24	0.115151	2.11386			72.3347	40.7416	29	26	0.181416	0.457802			45.2557	68.7418	143	40	0.0809787	0.402229			44.0297	70.1899	35	24	0.00162538	0															0.00743514	0.104142		0.00335746	0.000316038
60.0869	77.9084	80	24	0.0623027	0.137111			71.0208	40.5178	30	26	0.183777	0.333086			44.7129	68.6071	144	40	0.0089785	0.0586483			44.598	70.1217	36	24	0.00393533	0.0614086															0.115946	0.00741436		0.112057	0.3565
59.4986	78.1078	81	24	0.0521054	0.0723347			70.3576	40.2845	31	26	0.184911	0.0926664			43.847	69.4237	146	40	0.0989346	0.265609			44.7444	70.1507	37	24	0.0153667	0.00418028															0.151845	0.064883		0.00681444	0.140134
60.3093	78.0645	83	24	0.133911	0.123567			71.2473	40.0693	32	26	0.187572	0.157097			88.8015	28.453	142	41	0.284107	0			44.4439	69.7112	39	24	0.00432542	0.0531548															0.0575579	0.45295		0.0189265	0.113249
59.0007	77.4772	84	24	0.216159	0.385789			71.6409	40.5697	33	26	0.189908	0.0759818			88.9121	29.1369	143	41	0.0312654	0.0899855			45.1122	70.6092	41	24	0.00839469	0.234957															0.0175337	0.159445		0.0219806	0.0249274
58.9507	78.0394	85	24	0.155633	0.0597365			71.4019	40.4784	34	26	0.18237	0.0122712			88.8748	28.483	144	41	0.0649458	0.0804176			25.0164	42.707	1	25	0.012209	0															0.00302254	0.290566		0.0483323	0.000626821
59.4276	78.478	86	24	0.16218	0.0787153			71.5331	40.1728	35	26	0.20035	0.0207446			87.2583	29.0385	145	41	0.112768	0.547805			25.4171	42.9242	2	25	0.017324	0.0389525															0.0138406	0.0649493		0.143085	0.0075522
59.8219	77.8582	87	24	0.202932	0.10119			70.9307	40.1241	36	26	0.205783	0.0684936			86.6394	28.6323	146	41	0.128967	0.102753			24.9658	42.6579	3	25	0.0128926	0.051485															0.0209478	0.0192882		0.097828	0.41016
60.0184	77.5595	88	24	0.281211	0.0239696			70.9864	40.6637	37	26	0.167507	0.0551761			85.6306	27.2263	147	41	0.119496	0.561513			25.2545	42.5802	4	25	0.0214652	0.0167577															0.00712619	0.0039051		0.00097393	0.0316974
59.2267	78.0726	89	24	0.249532	0.166899			70.789	41.4336	38	26	0.206926	0.118441			86.6574	27.8229	148	41	0.0928799	0.264429			25.399	42.6012	5	25	0.01935	0.0039992															0.00159198	0.0274131		0.0243409	0.000593678
65.319	12.0399	83	25	0.0387769	0			71.2223	42.0522	39	26	0.198333	0.106943			86.3223	28.7744	149	41	0.101417	0.190823			25.922	42.8808	6	25	0.0251045	0.0659413															0.177001	0.237758		0.172101	0.151062
67.722	11.0302	85	25	0.0218183	1.27382			71.5634	42.0099	40	26	0.240417	0.0221547			87.3255	29.9353	150	41	0.0883591	0.441432			24.0065	43.3449	7	25	0.0248624	0.728386															0.0175259	0.00158437		0.0304084	0.00232533
66.8695	11.5231	86	25	0.0641235	0.181819			71.2731	42.0323	41	26	0.230634	0.0158967			87.0662	29.403	151	41	0.0880637	0.0657441			24.3103	42.8927	8	25	0.0260564	0.0556472															0.0721653	0.00386809		0.0022642	0.0144481
67.4355	11.1466	88	25	0.0311247	0.0866392			71.9989	41.7443	43	26	0.145703	0.114328			46.1267	50.114	147	42	0.421664	0			23.8434	43.5306	9	25	0.0243732	0.117156															0.0118754	0.0351475		0.000798382	0.43108
66.3049	11.0211	90	25	0.0128443	0.242628			72.016	41.1044	44	26	0.100825	0.076835			46.7857	50.1521	148	42	0.0231375	0.0816998			25.5103	42.6844	10	25	0.0266071	0.655226															0.245993	0.0112082		0.000547092	0.0627312
53.3013	65.0405	86	26	0.00808669	0			72.0781	42.2863	45	26	0.0868459	0.262639			48.0666	49.8264	149	42	0.0737372	0.327543			24.2599	43.4935	11	25	0.0262841	0.415889															0.0570113	2.92976e-05		0.424396	0.0579907
55.2026	65.2006	87	26	0.0218518	0.682621			72.9176	41.4671	46	26	0.0841116	0.257966			47.5377	48.7018	150	42	0.0836445	0.289612			25.3033	42.8644	12	25	0.0268964	0.278357															0.034563	0.0360686		0.371275	0.231067
53.6709	65.6994	88	26	0.0119986	0.486572			59.722	65.742	11	27	0.0319517	0			47.0522	48.314	151	42	0.0921753	0.0723935			25.1117	42.7423	13	25	0.0293124	0.0096821															0.00826637	0.0090561		0.116264	0.178426
53.7621	64.9441	90	26	0.0229065	0.108515			60.008	64.8989	12	27	0.0150869	0.148595			47.1208	52.1241	154	43	0.200938	0			25.2836	42.7489	14	25	0.0323307	0.00555109															0.0143448	0.000296695		0.00354178	0.149048
54.7711	65.3906	91	26	0.0214505	0.228248			59.6812	65.5863	14	27	0.0240213	0.108613			47.631	52.9923	155	43	0.0244475	0.19016			25.4664	42.7823	15	25	0.0359728	0.00647299															0.23734	0.0295802		0.0467459	0.239476
54.1019	65.3144	92	26	0.0329743	0.0850635			60.2128	65.2361	16	27	0.0400385	0.0759791			48.3632	52.6956	156	43	0.053105	0.117028			25.0604	42.8738	16	25	0.0346706	0.0324664															0.115106	0.000792206		0.132118	0.00189615
53.9832	65.1771	93	26	0.0324504	0.00617408			60.1677	65.7158	18	27	0.0225286	0.0435253			47.1762	54.2813	158	43	0.0622145	0.735647			25.3602	42.8729	17	25	0.0370167	0.0168492															0.0364791	0.032622		0.12794	0.0542252
53.874	64.9449	94	26	0.0411422	0.0123441			60.0036	65.3013	20	27	0.0471931	0.037272			47.7389	55.3397	159	43	0.101786	0.269422			25.4864	44.3894	18	25	0.0362819	0.434212															0.123121	0.0273217		0.398591	0.0675741
53.7933	64.1487	95	26	0.0464758	0.120092			59.3215	65.9954	21	27	0.0244352	0.177583			46.8595	55.9042	160	43	0.138632	0.204745			24.8007	42.975	19	25	0.0351381	0.463257															0.177117	0.000612521		0.00117594	0.0471484
54.1621	64.3419	96	26	0.0373939	0.0325032			58.1697	64.9735	23	27	0.0231876	0.444534			47.0544	55.5338	161	43	0.114591	0.0328423			25.1546	42.3765	20	25	0.0383827	0.0906458															0.188539	0.0296154		0.00429129	0.397588
54.0749	64.2975	97	26	0.0678066	0.00179595			59.9053	65.1421	25	27	0.0163979	0.570145			48.3294	54.2058	162	43	0.100076	0.635473			24.9459	42.5471	21	25	0.0347596	0.0136213															0.0761294	0.0633618		0.136457	0.0112967
54.4631	63.4418	98	26	0.0538984	0.165569			60.1908	64.325	26	27	0.0272375	0.140466			48.5242	54.1705	163	43	0.0948471	0.00734536			25.1369	42.8475	22	25	0.0419764	0.0237666															0.0953273	0.0096291		0.00118083	0.0648151
40.8782	50.8792	85	27	0.102621	0			59.9913	64.5709	27	27	0.0101443	0.0188011			47.6679	54.7408	164	43	0.0915011	0.198431			25.1149	42.8688	23	25	0.0415223	0.000175411															0.0384327	0.356005		0.150826	0.0447258
40.5804	50.9336	86	27	0.0182974	0.0171892			59.7218	65.4022	28	27	0.0309309	0.143178			48.5844	54.4089	165	43	0.113198	0.178114			24.7543	42.9266	24	25	0.0514906	0.0250036															0.000217542	0.00640469		0.127151	0.0167007
40.0933	50.7809	87	27	0.03912	0.0488559			27.7285	38.6771	15	28	0.082313	0			104.967	76.5691	137	44	0.175688	0			25.1651	42.9442	25	25	0.0482097	0.0316934															0.0473946	0.000308369		0.0814889	0.00653946
40.78	51.1947	88	27	0.0460599	0.120511			27.3272	38.8416	16	28	0.0106798	0.0352705			103.988	75.9843	139	44	0.0221601	0.243822			24.4735	43.5728	26	25	0.0608264	0.163796															0.149282	0.0762137		0.0373874	0.0215271
40.0538	51.1072	89	27	0.0570324	0.100318			27.4942	37.7241	17	28	0.0250257	0.239359			104.184	75.1376	140	44	0.0350751	0.141637			24.7233	43.1052	27	25	0.0566991	0.0527108															0.00825235	0.0275838		0.307839	0.131201
40.6398	50.552	90	27	0.0714102	0.122194			28.3091	37.8559	18	28	0.0337498	0.127755			104.847	75.4481	141	44	0.0604492	0.100488			24.8579	42.8987	28	25	0.0621937	0.0113928															0.000198681	0.198393		0.106945	0.0112129
43.0166	48.5981	91	27	0.0822918	1.77503			28.7617	37.2726	19	28	0.040697	0.102203			106.974	76.0271	143	44	0.0839771	0.911426			23.489	43.9428	29	25	0.056179	0.555794															0.0022795	0.0111419		0.145857	0.108562
43.2076	48.9223	92	27	0.0859267	0.0265329			28.5578	37.0044	20	28	0.0340848	0.0212765			108.127	75.5294	144	44	0.102974	0.29577			25.3331	42.7531	30	25	0.0553991	0.903082															0.0949569	0.237449		0.106648	0.0195881
42.9229	49.4832	94	27	0.0974169	0.0741888			28.3828	37.4878	22	28	0.0397748	0.0495395			108.48	75.2774	145	44	0.113411	0.0352032			24.1058	43.4762	31	25	0.052111	0.380498															0.0147317	0.02251		0.0560136	0.0388143
43.7489	50.2676	95	27	0.0992865	0.243303			28.2402	37.175	23	28	0.048404	0.0221463			108.043	76.1138	146	44	0.127001	0.166878			24.8187	42.6973	32	25	0.0524557	0.209047															0.0209897	9.27727e-05		0.912228	0.104578
44.4556	50.8548	96	27	0.0879781	0.158304			27.7625	36.7607	24	28	0.0791749	0.0749792			108.09	76.4592	147	44	0.13541	0.0227804			24.6459	43.367	33	25	0.0558224	0.0896981															0.0010786	0.0237036		0.00306864	0.000369314
43.9871	50.6563	97	27	0.0842338	0.0485538			21.8838	33.7342	16	29	0.199582	0			107.706	76.7123	148	44	0.140135	0.0396669			25.254	42.3749	34	25	0.0625583	0.253882															0.0378385	0.0490835		0.0436449	0.156934
43.6754	50.2291	98	27	0.073421	0.0524236			21.7138	33.3221	17	29	0.0832514	0.037259			107.662	77.2414	149	44	0.145089	0.0528515			24.6241	43.1262	35	25	0.0641907	0.180232															0.0028475	0.024073		0.0945172	0.634985
42.9333	50.9851	99	27	0.0636582	0.210418			21.2652	33.5586	18	29	0.16841	0.0482168			107.852	77.6833	150	44	0.144812	0.0434195			24.9895	42.7065	36	25	0.0713296	0.0580705															0.00168121	0.0014838		0.00354912	0.343674
42.0616	51.6535	100	27	0.0691404	0.226237			23.0156	32.637	19	29	0.131151	0.733729			107.129	77.7013	151	44	0.14469	0.0981554			23.8988	43.482	37	25	0.0741083	0.335805															0.0136742	0.000167253		0.0244272	0.234649
43.1295	50.701	101	27	0.0813353	0.383912			25.7548	33.3708	20	29	0.126234	1.50783			107.75	78.0208	152	44	0.15115	0.0915706			24.0258	43.7409	38	25	0.0796294	0.0155895															0.00193381	0.0289037		0.0459698	0.190162
42.577	50.6008	102	27	0.0990865	0.0591285			22.7284	33.4173	21	29	0.0131594	1.71781			107.471	77.8334	153	44	0.151723	0.0212447			23.7838	44.028	39	25	0.0797566	0.0264403															0.0135176	0.0382966		0.0556586	0.0970397
42.2262	50.3779	103	27	0.105782	0.0323942			22.045	33.8184	22	29	0.000744011	0.117725			107.447	77.9855	154	44	0.167815	0.00444515			23.5646	43.7612	40	25	0.0789326	0.0223587															0.00253231	0.177896		0.127676	0.318218
42.7305	49.9756	104	27	0.106777	0.0780292			30.9607	65.6029	18	30	0.00110409	0			108.024	77.9835	155	44	0.177167	0.0624353			23.6917	44.1419	41	25	0.081318	0.0302162															0.117321	0.00758608		0.012651	0.0181444
42.9755	50.2396	105	27	0.117621	0.0243218			31.2565	64.9498	19	30	0.00843869	0.0963785			108.489	77.4377	156	44	0.184589	0.0965067			23.6056	44.1935	42	25	0.0815681	0.00188984															0.65614	0.000499402		0.180061	0.156575
43.6113	50.7368	106	27	0.124869	0.122162			30.7779	65.5607	20	30	0.00857118	0.112918			107.947	76.386	157	44	0.188261	0.262647			23.5182	44.2668	43	25	0.0887761	0.00243903															0.141404	0.00328144		0.000932401	0.00097535
42.9774	50.5233	107	27	0.13176	0.0839055			30.7102	65.5337	21	30	0.0195358	0.00099672			108.053	75.8196	158	44	0.189496	0.0622852			24.0044	43.8942	44	25	0.0934542	0.0703538															0.00180715	0.0038089		9.82059e-05	0.146346
42.9023	50.1499	108	27	0.112266	0.0272039			30.0951	65.5156	22	30	0.0170284	0.0709971			107.271	76.3045	159	44	0.172859	0.158691			24.1506	44.4938	45	25	0.106412	0.071411															0.00134964	0.00247835		0.0478067	0.1567
42.744	49.7559	109	27	0.0955459	0.033811			25.7912	32.6297	24	31	0.0376875	0			107.606	75.8384	160	44	0.164363	0.0617293			24.2854	44.5719	46	25	0.101014	0.00455231															0.175968	0.0363286		0.111808	0.0542042
43.0093	49.7866	110	27	0.087109	0.0133805			26.1391	33.8601	25	31	0.0754692	0.306585			107.015	76.2312	161	44	0.15222	0.0943467			23.9904	44.5043	47	25	0.0968295	0.0171733															0.00237555	0.127073		0.149607	0.247607
43.0641	50.1925	111	27	0.0734932	0.0314583			25.4451	33.4129	26	31	0.0427205	0.127803			106.524	76.978	162	44	0.140242	0.149781			23.8634	44.372	48	25	0.0907012	0.00630694															0.0314773	0.0694966		0.0025044	0.571382
42.1672	50.4527	112	27	0.0799287	0.163544			25.8484	33.9895	27	31	0.0569645	0.0928323			106.661	77.4991	163	44	0.131931	0.0544268			23.7899	44.4231	49	25	0.087534	0.00149908															0.0161759	0.0569818		0.0991059	0.0100051
41.5442	50.4959	113	27	0.0888126	0.0731209			26.4502	32.9758	28	31	0.0857962	0.260579			106.939	77.9187	164	44	0.133862	0.0475376			24.1048	44.1929	50	25	0.0683762	0.0285169															0.0889617	0.448848		0.0405053	0.0853081
41.7357	49.9612	114	27	0.101696	0.0604842			25.7048	33.5149	29	31	0.075795	0.158696			106.783	78.8348	165	44	0.144513	0.161937			58.8517	59.284	1	26	0.0298254	0															0.0285315	0.00781141		0.130598	0.101625
41.9217	49.7128	115	27	0.103771	0.0180533			25.7529	33.4195	30	31	0.114793	0.00214371			105.545	78.8762	166	44	0.151679	0.287515			59.0448	59.6099	2	26	0.007225	0.0269103															0.0104941	0.0999863		0.0324087	0.0048025
42.324	48.9315	116	27	0.121145	0.144796			26.5634	33.8455	31	31	0.127808	0.157182			106.48	78.7934	167	44	0.169434	0.165031			58.8298	60.014	3	26	0.0112967	0.0392891															0.0563751	0.00849422		0.127187	0.100288
42.3667	49.5616	117	27	0.123266	0.0747802			23.6478	33.5308	32	31	0.136853	1.61236			106.942	78.0898	168	44	0.181595	0.132931			57.5779	60.1972	4	26	0.0149606	0.300151															0.000662312	0.0687616		0.107795	0.132743
68.4876	40.6402	93	28	0.0626849	0			23.6943	33.5803	33	31	0.155425	0.000863158			106.847	77.2889	169	44	0.18154	0.121965			58.329	59.4736	5	26	0.0179339	0.203955															0.0347109	0.0414527		0.0907117	0.000403311
69.1227	39.7066	94	28	0.0174268	0.239065			24.8269	33.8089	34	31	0.163261	0.250318			106.499	77.2379	170	44	0.191503	0.0231678			58.1913	59.4111	6	26	0.021492	0.0042848															0.0520339	0.0392287		0.0642957	0.00015952
69.125	40.3828	95	28	0.0193033	0.0857213			22.601	32.6808	35	31	0.158649	1.1676			107.123	77.0228	171	44	0.190402	0.0816261			58.2267	58.6312	7	26	0.0247597	0.11427															0.00174272	0.000753175		0.06063	0.100833
68.1772	39.1931	96	28	0.0324711	0.433823			25.6733	32.9941	36	31	0.166821	1.78822			107.268	77.9146	172	44	0.182768	0.153068			58.7289	58.8584	8	26	0.028579	0.0569667															0.0141434	0.0946173		0.0644475	0.134186
67.9989	39.7265	97	28	0.0314801	0.0593173			22.3076	33.8162	37	31	0.304714	2.25065			106.991	77.9386	173	44	0.180733	0.0145182			58.6847	59.2197	9	26	0.0349854	0.0248408															0.0596077	0.0155594		0.0898912	0.0242446
67.8101	40.0786	98	28	0.0205859	0.0299241			18.7592	33.2431	29	32	0.119049	0			107.398	77.8764	174	44	0.168976	0.0318429			58.7298	59.0707	10	26	0.0398259	0.00454312															0.0820038	0.0405757		0.0441357	0.0497915
68.1128	39.8952	99	28	0.0156506	0.0234889			17.4484	33.6694	30	32	0.0154904	0.356253			106.341	77.8254	175	44	0.142	0.209918			58.0533	59.3818	11	26	0.0429297	0.103947															0.0042394	0.00876296		0.120715	0.00365556
72.695	65.597	98	29	0.0013543	0			17.5868	33.6416	31	32	0.0267916	0.00373485			106.597	77.231	176	44	0.16108	0.0784837			58.3751	58.8079	12	26	0.0463245	0.0811541															0.0728791	0.00755951		0.0660188	0.0352715
72.1187	65.636	99	29	0.0392514	0.0625541			16.2357	33.0338	32	32	0.0402307	0.411528			107.116	76.7703	177	44	0.136604	0.0902361			58.1915	58.8943	13	26	0.0461055	0.00771594															0.109686	0.000167555		0.0765507	0.0780236
71.6444	66.9525	100	29	0.0291052	0.367165			16.7987	33.5707	33	32	0.0586303	0.113492			108.013	75.4131	178	44	0.183889	0.496431			58.4094	59.4342	14	26	0.0476165	0.0635595															0.080182	0.0367089		0.00161096	0.00337201
72.9334	66.0779	101	29	0.0352107	0.45499			14.7017	32.9484	35	32	0.0629876	0.897187			107.442	76.1188	179	44	0.206036	0.154583			58.5417	59.0775	15	26	0.0503232	0.0271267															0.000517923	0.0158913		0.000141116	0.0196993
71.4093	65.5075	102	29	0.0420385	0.496584			15.2694	34.0502	36	32	0.108819	0.288043			109.62	75.4314	180	44	0.276311	0.978549			58.4197	59.8696	16	26	0.0518562	0.120428															0.0228401	0.101867		0.0393113	0.177596
72.7156	65.6369	103	29	0.00579418	0.323103			15.4569	33.6113	37	32	0.103526	0.0427126			108.064	75.2283	181	44	0.301638	0.461972			58.6008	60.0138	17	26	0.0536014	0.0100484															0.00241599	0.117573		0.0259101	0.000655826
71.6943	65.059	104	29	0.0290446	0.258171			15.8126	33.7405	38	32	0.0960108	0.0268469			109.238	75.7593	182	44	0.42338	0.31152			58.1986	59.9712	18	26	0.0559553	0.0306734															0.0016604	0.0465415		0.000475271	0.0841596
59.2317	27.3472	102	30	0.135331	0			15.445	33.6853	39	32	0.105028	0.0258948			109.679	74.1533	183	44	0.469241	0.519972			58.1251	59.6064	19	26	0.0564042	0.0259671															0.00432485	0.074338		0.0251987	0.129717
59.8647	27.446	103	30	0.0195821	0.0769668			15.4011	33.358	40	32	0.154973	0.0204549			108.927	73.5244	184	44	0.512627	0.180272			58.4118	59.7179	20	26	0.0550336	0.017733															0.00287736	0.124525		0.0578122	0.100696
59.3734	29.3822	105	30	0.0382855	0.748124			15.3362	33.2808	41	32	0.178904	0.00190858			109.824	73.7122	185	44	0.73096	0.157495			58.1761	59.8751	21	26	0.0573175	0.0150433															0.00822911	1.07326e-05		0.384431	0.00298433
59.4474	29.1826	106	30	0.0587291	0.00849249			76.1368	57.0055	31	33	0.00222183	0			109.541	76.363	186	44	0.607347	1.3325			58.4601	59.9725	22	26	0.0601114	0.0169037															0.0442048	0.0409174		0.015199	0.194806
59.7049	28.5991	107	30	0.0668999	0.0762688			75.9777	56.1836	33	33	0.0212709	0.131405			109.619	76.956	188	44	0.726767	0.0670811			57.8125	59.4207	23	26	0.0605506	0.135735															0.028415	0.0406118		0.471814	0.0165305
58.8896	29.3931	108	30	0.099259	0.242818			76.0071	56.9586	35	33	0.0155216	0.112782			50.2434	52.2932	169	45	0.000920354	0			58.3281	59.6475	24	26	0.0623904	0.0594845															0.0817482	0.121711		0.000104199	0.140715
58.9949	27.772	109	30	0.0844941	0.494815			76.6163	56.3292	37	33	0.00209475	0.143852			50.9552	52.0459	170	45	0.00981769	0.106478			58.1299	59.7849	25	26	0.0656803	0.0109104															0.04474	0.0822742		0.0371026	0.0722763
57.8649	27.6414	110	30	0.0759176	0.242607			75.7569	56.784	38	33	0.0050411	0.177257			50.5755	52.3817	171	45	0.00245486	0.0481812			57.9242	60.0236	26	26	0.0664902	0.018623															0.00391706	0.0172671		0.0430955	0.0720453
57.8633	27.6827	111	30	0.0936448	0.000320721			26.2296	33.8558	38	34	0.00689589	0			50.8839	51.9611	172	45	0.0138709	0.0510084			57.9378	59.5535	27	26	0.0692407	0.0414667															0.00745961	0.0298013		0.122946	0.00495661
58.0384	27.2171	113	30	0.0446612	0.0463891			26.1573	33.2134	40	34	0.00498681	0.0783531			50.144	52.2788	173	45	0.000227023	0.121589			58.416	59.5531	28	26	0.0724139	0.0428679															0.0199876	0.00749395		0.02858	0.101711
72.1429	65.3676	107	31	0.00050326	0			26.2921	33.4202	41	34	0.00981614	0.0114258			98.8329	70.9123	182	46	0.0916848	0			58.1923	59.6223	29	26	0.0758382	0.0102833															0.161773	0.0921121		0.104996	0.0217041
72.6417	65.0488	109	31	0.0100211	0.0657102			26.4122	34.0267	42	34	0.00237549	0.0716878			98.2421	70.8395	183	46	0.0218669	0.066423			58.4135	59.5769	30	26	0.0792531	0.00955999															9.73345e-05	0.0214666		0.0928245	0.116589
72.5472	65.3188	110	31	0.00749302	0.0153493			26.2531	33.5466	44	34	0.0102254	0.047975			99.074	70.9552	184	46	0.0382048	0.132269			58.2317	59.5768	31	26	0.0804636	0.00619313															1.02584	0.0147219		0.0259156	0.0457538
72.3683	65.2444	111	31	0.00573749	0.00704619			26.1938	32.9623	46	34	0.00493384	0.0646585			98.746	71.5192	185	46	0.0516578	0.0798196			58.0891	59.3275	32	26	0.0809098	0.0154776															0.0016852	0.39406		0.0595263	0.308563
72.9806	65.024	112	31	0.0114785	0.0794117			76.2101	37.984	48	35	0.00169192	0			97.8514	73.357	186	46	0.0540565	0.783341			58.3374	59.2044	33	26	0.0829842	0.0144045															0.00206744	0.00401723		0.121866	0.332706
72.4629	66.0092	113	31	0.0184456	0.232229			75.657	38.3994	50	35	0.0375097	0.0896959			98.1053	72.5213	187	46	0.0291997	0.143038			58.4533	59.4286	34	26	0.0873649	0.0119416															0.020429	0.0257432		0.099715	0.500316
82.5889	28.9771	108	32	0.00641565	0			75.6361	38.9963	51	35	0.0506912	0.0668955			98.2726	71.4718	188	46	0.0250301	0.211755			58.1643	59.381	35	26	0.0902752	0.0160832															0.00680304	0.0120671		0.262201	0.323584
82.9517	29.3026	109	32	0.0426386	0.0445456			75.1619	39.4173	52	35	0.0396047	0.0753946			98.8718	71.304	189	46	0.0300242	0.0725872			58.2392	59.5824	36	26	0.0943433	0.00865713															0.950425	0.04111		0.152191	0.0220061
81.3163	28.4941	110	32	0.0549853	0.624038			75.7199	39.2113	53	35	0.0335783	0.0663368			98.519	70.4463	190	46	0.0428036	0.161288			58.2681	59.735	37	26	0.100592	0.0045199															0.0440804	0.25278		0.00466036	0.194456
82.9422	29.372	111	32	0.0103181	0.640222			74.104	39.9767	54	35	0.0291617	0.599453			99.1463	71.8894	191	46	0.0366079	0.464242			58.0074	59.4913	38	26	0.0990085	0.0238772															0.41016	0.000179269		0.59211	0.0752996
83.3172	30.0497	112	32	0.0384223	0.112483			75.3436	39.273	55	35	0.0517582	0.380973			98.5314	71.6342	192	46	0.0178558	0.0830859			58.57	59.3346	39	26	0.101172	0.0639578															0.00907577	0.000825029		0.513506	0.0781684
82.3074	29.3611	114	32	0.00941489	0.28007			75.7151	39.289	56	35	0.04154	0.0259203			98.7243	71.3152	193	46	0.0130609	0.0260529			58.3195	59.8891	40	26	0.104969	0.0694089															0.00177674	0.0222441		0.103897	0.0281384
85.017	26.1353	115	33	0.019034	0			74.5554	39.4058	57	35	0.0483173	0.254719			98.0254	70.863	194	46	0.00978289	0.129928			58.1487	59.9645	41	26	0.113528	0.00653422															0.443642	0.0348463		0.189158	0.0284484
83.5728	25.8177	116	33	0.0145913	0.409995			75.1727	39.206	58	35	0.038831	0.078923			97.848	71.0843	195	46	0.0224887	0.0150845			58.1889	59.3428	42	26	0.123442	0.0727876															0.0845145	0.119001		0.29887	0.0174445
84.1675	25.6905	117	33	0.00759085	0.06935			74.5288	39.6265	59	35	0.0427764	0.110875			98.7333	77.8212	166	47	0.0823599	0			58.5395	59.386	43	26	0.130567	0.023402															0.0005455	0.0319517		0.00479889	0.0138422
83.7178	25.998	118	33	0.0191595	0.0556582			74.8411	39.3562	60	35	0.0623771	0.031977			97.877	77.9167	167	47	0.0356518	0.139168			58.1	59.0732	44	26	0.138265	0.0545694															0.000728625	0.082313		0.0596931	0.134315
83.9375	26.0547	119	33	0.0159038	0.0096592			74.9103	39.0791	61	35	0.0732891	0.0152958			97.6963	77.7299	168	47	0.0574601	0.0126691			58.1375	58.1609	45	26	0.140328	0.156316															0.00715476	0.199582		0.0830152	0.106695
83.614	26.6261	120	33	0.0317928	0.0808419			75.1954	39.2999	62	35	0.0626026	0.0243765			97.4949	77.9795	169	47	0.0543528	0.0192908			58.1733	57.922	46	26	0.148759	0.0109363															0.232273	0.00110409		0.101136	0.007751
84.243	26.2269	121	33	0.0136674	0.104063			73.2449	40.2084	63	35	0.0591825	0.868076			97.5446	77.5928	170	47	0.0696315	0.0284969			58.3321	57.8628	47	26	0.158058	0.005385															0.00931856	0.0376875		0.145593	0.144203
83.127	54.3431	117	34	0.00308354	0			73.9268	40.0946	64	35	0.104261	0.0896087			97.7013	78.6001	171	47	0.0891636	0.194847			57.5331	58.3023	48	26	0.173019	0.155916															0.0591519	0.119049		0.147102	0.0536998
83.0883	54.2918	118	34	0.0103916	0.000775418			75.6464	39.4832	65	35	0.0940698	0.624498			97.6247	78.6644	172	47	0.0986183	0.00187606			57.9787	58.6362	49	26	0.197913	0.0581268															0.0893735	0.00222183		0.0004611	0.037649
82.2497	54.5062	119	34	0.0140951	0.140486			74.9945	39.1512	66	35	0.102065	0.10034			97.8737	78.3431	173	47	0.112898	0.0309903			57.0062	58.3753	50	26	0.221066	0.190073															0.000229267	0.00689589		0.000538477	0.184355
83.0406	54.4254	120	34	0.0111316	0.118528			72.6801	39.6711	67	35	0.065277	1.05503			97.1343	78.8732	174	47	0.127282	0.155198			55.5926	57.6779	51	26	0.237208	0.465865															0.0554064	0.00169192		0.000120343	0.0440286
82.4962	53.5499	122	34	0.020272	0.19928			72.8954	39.2626	68	35	0.122963	0.0399708			97.9548	78.2501	175	47	0.120875	0.19903			56.0226	57.889	52	26	0.227065	0.0430294															0.14331	0.00412027		0.160129	5.567e-05
72.4018	65.4043	120	35	0.000292664	0			75.6523	39.4316	69	35	0.144615	1.43038			98.1334	77.0638	176	47	0.119241	0.269879			55.923	58.01	53	26	0.247097	0.0046081															0.0840471	0.00779546		0.0442513	0.00011535
72.8162	66.0052	122	35	0.00631686	0.099897			75.283	39.3256	71	35	0.0382973	0.027679			97.6205	75.9883	177	47	0.114554	0.266195			56.0824	57.7	54	26	0.261582	0.0227849															0.0107211	0.255099		0.000145105	0.000838904
72.2918	65.6607	123	35	0.00967304	0.073805			26.5512	32.9949	49	36	0.00412027	0			96.9919	75.8035	178	47	0.110382	0.0804922			55.3709	57.987	55	26	0.294252	0.110351															0.119724	0.00787472		0.127807	0.0255985
73.0394	65.2437	124	35	0.00669933	0.137371			26.1564	32.9259	51	36	0.0176161	0.0301127			97.1717	74.9396	179	47	0.104962	0.145988			55.6971	58.3537	56	26	0.317674	0.0451634															0.0822963	0.0123318		0.0714829	0.00264515
72.7742	65.2232	125	35	0.00726085	0.0132688			26.1079	33.2022	52	36	0.0161345	0.0147482			96.7038	75.4608	180	47	0.107446	0.0919928			55.1645	58.2677	57	26	0.327197	0.0545673															0.0113231	0.00123576		0.00102726	0.0332736
72.614	65.499	126	35	0.00249898	0.019076			25.6819	32.4882	53	36	0.0203118	0.129615			96.7944	75.5203	181	47	0.104487	0.002204			55.6963	57.8088	58	26	0.272981	0.0925002															0.0419009	0.0124438		0.0845333	0.000105812
72.7641	65.7861	127	35	0.00121431	0.0196822			26.0683	33.67	54	36	0.0178718	0.289873			95.6241	75.6265	182	47	0.111869	0.258899			58.1182	36.8876	31	27	0.000187037	0															0.00152936	0.0160258		0.00531763	0.0575651
56.8906	27.3258	124	36	0.0985462	0			26.8387	33.0029	55	36	0.0221996	0.194721			96.0925	76.0228	183	47	0.104603	0.0705772			57.792	35.7302	33	27	0.00573257	0.271115															0.0720229	0.0632728		0.0376387	0.00479519
56.9876	27.5894	125	36	0.0122112	0.0147984			26.7387	32.5374	56	36	0.0211035	0.0425074			95.9419	75.8698	184	47	0.122861	0.00864384			58.2318	36.1555	34	27	0.00610907	0.07017															0.0198618	0.110666		0.0561607	0.0435998
58.2954	27.9749	126	36	0.027363	0.348554			26.6154	33.2328	57	36	0.0220628	0.0935184			96.2386	77.1359	185	47	0.123254	0.317111			58.4956	36.0739	35	27	0.00483924	0.0142942															0.0103638	0.000204095		0.0417279	0.0015747
57.896	27.7127	127	36	0.04655	0.0428046			25.875	32.9918	58	36	0.0211727	0.113676			96.3419	77.0775	186	47	0.136238	0.00263864			58.1579	36.0663	36	27	0.00566868	0.0213847															0.0694809	0.0114468		0.084516	0.034586
57.0638	26.9347	129	36	0.045234	0.243359			26.5049	32.096	59	36	0.0218161	0.224876			96.1094	77.7206	187	47	0.1733	0.0876741			57.9721	35.6863	37	27	0.0063542	0.033547															0.0356956	0.234573		0.0170736	0.000629937
57.146	26.6806	130	36	0.0416013	0.0133734			26.6103	31.4987	60	36	0.0244473	0.0689599			97.0519	78.1942	188	47	0.184432	0.208616			57.8607	36.2149	38	27	0.0061625	0.054719															0.00125252	0.0262919		0.0362226	0.0526943
57.0204	27.7323	131	36	0.026131	0.210355			26.3113	31.6504	61	36	0.0162604	0.0210704			95.7192	77.6575	189	47	0.19148	0.387037			58.363	36.0473	39	27	0.00579016	0.0525655															0.0306786	0.0724024		0.12819	0.000268762
58.3945	27.6211	133	36	0.00670348	0.356355			26.5862	32.2987	62	36	0.0236706	0.0929718			95.4496	76.0974	190	47	0.209557	0.469994			57.9287	36.3688	40	27	0.0061446	0.0547457															0.169813	0.0104698		0.0017418	0.00755837
58.5557	27.3367	134	36	0.024784	0.0200426			26.9772	32.7332	63	36	0.0228298	0.064063			95.6275	76.6563	191	47	0.198118	0.0645144			57.7741	35.9128	41	27	0.00705164	0.0434591															0.211934	0.000726151		0.020948	0.00058238
58.8063	27.8563	135	36	0.038601	0.0623915			26.351	31.5092	64	36	0.0221348	0.354449			95.2064	76.5921	193	47	0.167746	0.0340114			57.7191	35.7927	42	27	0.00590912	0.00327495															0.119467	0.000594308		0.000142796	0.00614903
76.5075	6.34514	130	37	0.0013386	0			26.621	32.526	65	36	0.0274115	0.207553			95.5509	76.9783	194	47	0.191168	0.0502079			58.1465	36.4527	43	27	0.00618551	0.115935															0.0900854	0.331389		0.0525214	0.0771807
76.5735	5.50043	131	37	0.0112988	0.134606			26.9519	32.757	66	36	0.019127	0.0305316			96.7434	75.7071	195	47	0.178878	0.569673			57.2696	35.9952	44	27	0.00610077	0.18341															0.000281691	0.000637946		0.000892102	0.0193234
77.0731	5.69249	132	37	0.0152097	0.0537069			26.6663	32.7432	67	36	0.0230498	0.0153361			97.4546	73.2433	196	47	0.186905	1.233			58.1153	36.0534	45	27	0.00554866	0.134733															0.0260935	0.00139982		0.0119298	0.0052031
77.0528	5.54964	134	37	0.00522264	0.00390348			26.6094	32.9721	68	36	0.0168942	0.0104294			95.7467	77.1836	197	47	0.182176	3.45807			58.0947	36.2773	46	27	0.00579987	0.00948223															0.0134793	0.121901		0.14631	0.00491088
78.1466	5.29478	136	37	0.0252084	0.236494			26.6799	32.1362	69	36	0.0165117	0.13195			96.354	77.5005	198	47	0.113082	0.087978			57.902	35.9777	47	27	0.00686222	0.0237929															0.0495498	0.0708571		0.00031138	0.0862746
79.4807	6.62098	140	38	0.174711	0			26.1277	32.8939	70	36	0.0176753	0.164826			95.9338	77.073	200	47	0.104644	0.0673627			58.0319	36.2432	48	27	0.00630104	0.0163805															0.015278	0.000852951		0.0975334	0.010765
80.0616	5.48422	141	38	0.0463918	0.305564			26.4717	31.4885	71	36	0.0228595	0.39254			105.622	76.3094	196	48	0.12149	0			58.0143	35.7095	49	27	0.00644258	0.0534633															0.0438941	0.0177097		0.0309498	0.00384084
80.8689	5.92977	142	38	0.0749839	0.159418			26.1533	32.5823	72	36	0.022139	0.243342			105.937	75.3908	197	48	0.0118232	0.176897			57.9725	35.5749	50	27	0.00698338	0.00372638															0.178647	0.111642		0.0781019	0.000534085
80.6625	6.12741	143	38	0.083102	0.0153122			26.5286	32.3086	73	36	0.0174311	0.0404468			105.956	74.6689	198	48	0.026402	0.097781			57.926	35.7478	51	27	0.00651941	0.00601037															0.293855	0.000239351		0.134147	0.000395178
81.1107	5.74712	144	38	0.11357	0.0647845			26.6421	33.4582	74	36	0.0114134	0.250177			106.219	75.279	199	48	0.016174	0.0828027			58.1447	35.8856	52	27	0.00765009	0.0125259															0.0480015	0.0597642		0.078235	0.00159196
80.3644	5.56172	145	38	0.121329	0.110892			26.7368	32.1542	75	36	0.00316	0.320505			105.81	75.4464	200	48	0.0175533	0.0366257			57.9817	36.1655	53	27	0.00575838	0.0196661															0.0225369	0.0518342		0.0133745	0.0535303
80.8764	4.92224	146	38	0.172949	0.125827			26.3855	33.0002	76	36	0.0166776	0.157341			69.6031	16.6798	1	49	0.0205314	0			57.9608	36.4522	54	27	0.00621892	0.0155012															0.029871	0.0488838		0.0886177	0.0210805
78.8235	6.69471	147	38	0.110346	1.3792			47.9428	72.3397	51	37	0.00779546	0			68.7859	16.3515	2	49	0.00910492	0.145423			58.3187	35.954	55	27	0.00619896	0.07056															0.120045	0.00122779		0.000615986	0.0735769
77.0013	5.41061	148	38	0.171286	0.931789			47.6701	71.2571	52	37	0.0172111	0.233728			68.8313	16.5636	3	49	0.0119506	0.00882339			58.0293	35.9597	56	27	0.00579349	0.0157042															0.268168	0.00347885		8.25439e-05	0.0100433
59.7925	27.8727	138	39	0.029149	0			47.9407	70.9698	54	37	0.00466209	0.0292083			69.1941	16.4475	4	49	0.0156281	0.0272051			57.8241	35.7721	57	27	0.00735701	0.0144978															0.0339967	0.0471567		0.0333423	0.00362177
58.6335	27.1021	140	39	0.0208428	0.363206			47.261	71.6989	55	37	0.0180228	0.186296			69.3344	16.7011	5	49	0.0160916	0.0157475			58.4597	36.1866	58	27	0.00623348	0.107974															0.022168	0.000975437		0.08369	0.00298596
59.377	27.248	141	39	0.0262453	0.107644			47.7465	71.8505	57	37	0.0158757	0.0484931			69.2283	16.4585	6	49	0.0197352	0.0131443			57.9589	35.8988	59	27	0.0064196	0.0625611															0.0206944	0.0737126		0.16644	0.030742
59.6947	27.6401	142	39	0.0244647	0.0477453			47.6455	71.6395	58	37	0.00805353	0.0102527			69.3497	16.6196	7	49	0.0208978	0.00762984			57.8741	35.8006	60	27	0.00666108	0.00315771															0.0016301	0.00169165		0.000509707	0.00160401
58.6886	26.855	143	39	0.0330959	0.30533			22.6403	31.5222	54	38	0.255099	0			69.0029	16.9035	8	49	0.0296357	0.0376576			57.8641	36.3015	61	27	0.00619607	0.0470679															0.0475043	0.00458412		0.0216766	0.00820338
58.4785	27.4678	145	39	0.0309492	0.0786929			22.7742	33.1865	55	38	0.042896	0.522698			69.7827	16.924	9	49	0.0375251	0.114095			57.9894	35.8306	62	27	0.00589289	0.0445241															0.0408079	0.524984		0.000520481	0.0320425
58.1689	26.4946	146	39	0.0453383	0.195562			21.4887	36.0448	56	38	0.0956954	1.84171			69.295	16.8049	10	49	0.0364959	0.0472491			57.4747	35.0517	63	27	0.00689144	0.163441															0.554891	0.00254155		0.0012322	0.0421348
58.9256	27.1045	147	39	0.0414382	0.177093			22.3522	36.293	57	38	0.118226	0.151357			69.5148	16.7205	11	49	0.041314	0.0103876			58.4284	36.0439	64	27	0.00670289	0.355151															0.0365615	0.0169213		0.00121291	0.0529231
58.4983	27.2629	148	39	0.0611119	0.0389431			21.3818	36.1161	58	38	0.137425	0.182422			68.7062	17.4819	12	49	0.0571129	0.23129			57.8354	36.2136	65	27	0.00491641	0.0713318															0.0018772	0.0268378		0.141131	0.147048
59.6941	27.758	149	39	0.0442578	0.314118			20.9487	35.826	59	38	0.159869	0.0509424			69.341	16.092	13	49	0.0649317	0.437802			58.109	36.0214	66	27	0.00408405	0.0209657															0.14983	0.000427507		0.000712815	0.0274445
59.5804	28.136	150	39	0.0451445	0.0292056			21.3128	36.1691	60	38	0.22152	0.0469211			69.0804	16.2855	14	49	0.0757541	0.0197531			57.9331	36.2588	67	27	0.00520834	0.0163732															0.0340823	0.0655115		0.0256933	0.019021
58.8726	28.1356	152	39	0.0341175	0.0939167			20.5982	35.8627	61	38	0.274969	0.113338			69.6762	15.871	16	49	0.0802467	0.0987796			58.2215	36.5588	68	27	0.00437029	0.0324728															0.00262525	0.00123811		0.0224042	0.0603301
60.328	27.4911	153	39	0.0168356	0.475012			21.2312	36.3613	62	38	0.422269	0.121732			69.7781	16.4735	17	49	0.088172	0.070021			58.5951	36.0828	69	27	0.00430126	0.0686675															0.00463741	0.0371685		0.0320795	0.0523808
60.5294	27.9451	154	39	0.0544108	0.0462466			20.4328	35.7655	63	38	0.514759	0.186077			68.9364	16.8798	19	49	0.10202	0.163771			57.7287	36.1825	70	27	0.00522513	0.142605															0.150523	0.0179192		0.0119247	0.028844
49.1521	73.6882	151	40	0.027427	0			60.48	23.2701	70	39	0.00787472	0			68.4581	16.848	20	49	0.121841	0.0430878			58.1798	36.2383	71	27	0.00516032	0.0387292															0.0364316	0.0246529		0.0173132	0.00200431
49.6104	74.1563	153	40	0.00617619	0.080478			60.2086	23.2082	71	39	0.0178426	0.0145205			68.379	16.9418	21	49	0.118248	0.00282342			58.2479	36.3638	72	27	0.00400349	0.00382084															0.0331495	0.304784		0.184291	0.00187006
49.5718	74.5109	154	40	0.00892562	0.0238645			60.7446	23.0877	72	39	0.0153572	0.0565816			68.4124	16.4227	22	49	0.122752	0.0507499			57.841	35.8307	73	27	0.00515058	0.0843342															0.0135567	0.0953493		0.000416387	0.00444993
49.7597	73.9047	155	40	0.0145334	0.0755211			60.4807	23.0765	73	39	0.0173968	0.0130787			67.3585	17.1418	24	49	0.141352	0.305238			58.0771	35.9823	74	27	0.00487775	0.0147639															0.0395326	0.00308241		0.258991	0.0194558
49.2863	73.437	156	40	0.0152777	0.0830554			60.8732	23.7999	74	39	0.0203127	0.127011			67.0816	17.2401	25	49	0.151806	0.0161891			57.7983	36.2252	75	27	0.00519077	0.0256455															0.0347698	0.0829089		0.0667554	0.00100208
49.4148	73.355	157	40	0.0166275	0.00435685			60.651	22.4146	76	39	0.0191026	0.369095			67.9582	17.3775	26	49	0.164643	0.14764			57.9094	36.1487	76	27	0.00597943	0.00341379															0.165917	0.0482906		0.172721	0.0496012
48.8896	73.5534	158	40	0.0232783	0.0590828			62.0706	23.5739	77	39	0.026645	0.629886			67.1457	17.6938	27	49	0.162572	0.142546			58.087	35.9765	77	27	0.0060126	0.0114741															0.129931	0.00336649		0.0957034	0.031579
49.2354	73.7999	159	40	0.0243786	0.0338045			60.5006	23.0064	78	39	0.0179962	0.52256			67.0213	17.2768	28	49	0.163488	0.035497			57.761	36.2703	78	27	0.00571051	0.0361077															0.0793203	0.0350789		0.384541	0.00769814
48.7173	73.3349	160	40	0.0155766	0.0908635			60.6658	23.434	79	39	0.00693331	0.039399			66.9501	17.8745	29	49	0.165128	0.0679182			58.148	35.7716	79	27	0.00455579	0.0747054															0.000166265	0.00120491		0.835748	0.000705534
48.5125	73.7565	161	40	0.0070605	0.0411975			61.099	23.2584	80	39	0.0144433	0.0409645			67.4064	17.458	30	49	0.168842	0.0715639			57.6482	36.0489	80	27	0.0076446	0.0612554															0.00381509	0.215148		0.11461	0.15316
89.3698	18.43	158	41	0.000615796	0			60.8311	23.9374	81	39	0.0104756	0.0998962			67.5534	18.0214	31	49	0.174125	0.0635658			58.0699	35.8872	81	27	0.00787733	0.0382516															0.000684003	0.0353441		0.836752	0.0119103
89.3962	18.3276	159	41	0.00450271	0.00209669			61.0421	23.3556	82	39	0.00905289	0.0717977			67.1073	18.0136	32	49	0.177917	0.0373277			58.251	36.0479	82	27	0.00723069	0.0109904															0.000276229	0.0332848		0.33766	0.000954374
89.199	18.1935	160	41	0.00437348	0.0106723			60.3938	22.7996	83	39	0.00415813	0.136785			66.4922	18.7377	33	49	0.185419	0.169243			57.7847	35.7542	83	27	0.00670932	0.0569504															0.000403859	0.039327		0.160497	0.0193165
89.2143	18.6068	161	41	0.0011496	0.032078			60.7874	22.9204	84	39	0.00727433	0.0317824			66.2859	18.4032	34	49	0.190476	0.0289538			57.6372	35.8713	84	27	0.00851664	0.00665283															0.0343766	0.0121112		0.221247	0.100478
89.5263	18.1928	162	41	0.00442536	0.0503791			36.903	18.3806	75	40	0.0123318	0			67.0386	18.0192	35	49	0.198	0.133889			58.0835	35.7017	85	27	0.00667792	0.0427381															0.0149313	0.39723		0.312288	0.0145647
89.1844	18.3071	163	41	0.00473617	0.0243625			36.3948	18.8563	76	40	0.00683659	0.0908584			67.1556	18.0061	36	49	0.204375	0.00259575			57.9516	35.8617	86	27	0.00644477	0.00805633															0.0283625	0.0422243		0.21105	0.0489641
89.054	18.492	164	41	0.00366217	0.00959748			36.5716	18.8581	77	40	0.00688826	0.0058611			66.672	18.2701	37	49	0.201432	0.0569188			57.6849	35.9563	87	27	0.00739913	0.0150124															0.0010902	0.000463104		0.205317	0.00425283
89.8591	18.2396	165	41	0.00620369	0.133472			36.2128	18.3503	78	40	0.00667629	0.0724819			66.4977	18.5294	38	49	0.186359	0.0183079			58.2214	35.9198	88	27	0.00824233	0.0542122															0.0955716	0.131622		0.0436301	0.00632008
81.8856	28.5142	160	42	0.0371521	0			36.0682	18.8085	79	40	0.01184	0.0432742			66.4352	18.2971	39	49	0.187477	0.0108529			57.8055	35.9642	89	27	0.00700678	0.0328108															0.0444231	0.000427144		0.0358061	0.00502786
81.6388	28.9253	162	42	0.0133079	0.0431085			36.471	18.127	80	40	0.00341282	0.117502			67.5013	18.1362	40	49	0.200044	0.217954			58.0011	35.9249	90	27	0.00477254	0.00746669															0.0711366	0.0547685		0.0656023	0.0250679
80.9537	28.7119	163	42	0.0112295	0.0965457			36.3785	18.409	81	40	0.00373902	0.0165199			74.54	33.5538	1	50	0.00936634	0			57.8246	35.6628	91	27	0.00718071	0.0187242															0.17311	0.0537517		0.202944	0.114659
81.4331	28.4774	164	42	0.0222244	0.0534027			36.6318	18.8724	82	40	0.0070979	0.052304			74.2716	33.001	2	50	0.00957516	0.0708259			58.1449	35.8839	92	27	0.0174047	0.0284035															0.081985	0.235386		0.160688	0.00038642
80.4933	28.8293	165	42	0.028484	0.188833			13.4035	33.3529	80	41	0.00123575	0			73.8256	32.447	3	50	0.0157266	0.0948215			58.5368	36.0936	93	27	0.0139446	0.0370447															0.158328	0.217023		0.00172788	0.00378291
80.3606	28.0935	166	42	0.0458508	0.104815			13.2809	33.7825	82	41	0.0231064	0.0374286			73.9056	32.8513	4	50	0.014625	0.0318476			58.2262	35.9375	94	27	0.0181251	0.0226503															0.0598807	7.97503e-05		0.00841028	0.0361788
82.2676	67.5989	173	43	0.00485781	0			13.5752	33.0677	84	41	0.0149544	0.112043			73.8074	32.8205	5	50	0.0136889	0.00198685			64.7263	65.7948	34	28	0.0324023	0															0.0439737	0.0356865		0.0275106	0.00831143
81.8532	67.931	174	43	0.00797966	0.0528809			13.0487	33.2103	85	41	0.0109884	0.0557764			73.2176	32.1622	7	50	0.0151251	0.146481			63.8365	68.866	35	28	0.014494	1.91707															0.0217128	0.000395489		0.0860775	0.0514214
81.9637	67.3926	175	43	0.00708139	0.0566414			14.1663	33.9016	86	41	0.0146765	0.323782			73.2783	32.8635	8	50	0.0179995	0.0929004			63.9368	68.776	36	28	0.0167399	0.00340608															0.00986737	0.00577799		0.0982414	0.028658
81.3922	67.989	176	43	0.0107795	0.127934			12.8888	33.4303	87	41	0.00476875	0.347632			74.2774	32.9413	9	50	0.0129872	0.1883			64.2267	69.0889	37	28	0.0224134	0.0341136															0.0131105	0.219819		0.534954	0.00216566
81.2128	67.7589	177	43	0.00869008	0.0159525			12.98	33.9006	88	41	0.0111093	0.0430249			74.5927	32.4095	10	50	0.0150708	0.0716506			64.0571	68.9421	38	28	0.0255638	0.00943454															0.0130852	0.0447013		0.476697	0.0203915
81.6352	68.0961	178	43	0.0114199	0.0547624			72.1447	39.4796	69	42	0.0124438	0			74.0874	32.5659	11	50	0.0190863	0.0524531			64.1166	69.0526	39	28	0.0295454	0.00295665															0.0326797	0.0838072		0.0686466	0.0244053
81.3474	68.1598	179	43	0.0118462	0.0162952			72.3473	39.62	70	42	0.00914118	0.0113908			74.0459	32.8885	12	50	0.0122643	0.0198384			64.3951	69.1663	40	28	0.0303896	0.0169574															0.000506473	0.366101		0.0195758	0.0529285
81.0372	68.5531	180	43	0.018801	0.0470306			74.4682	39.333	72	42	0.0113747	0.858877			73.7742	32.4587	13	50	0.0189951	0.0484842			63.7205	68.805	41	28	0.0307107	0.109796															0.00127894	0.135452		0.000609504	0.00978983
81.5806	67.6255	181	43	0.0118498	0.216701			73.8623	39.847	73	42	0.0128552	0.11837			73.7956	32.6075	14	50	0.0284639	0.00423759			63.771	69.086	42	28	0.0326703	0.0152903															0.000779162	0.274812		0.0707782	0.0634991
81.132	67.9519	182	43	0.0262794	0.0577192			74.4409	39.8447	74	42	0.0136252	0.0627613			74.1396	32.4673	15	50	0.0134622	0.0258691			62.2321	68.3023	43	28	0.0331243	0.559183															0.00301759	0.0328997		0.114067	0.0153483
81.5124	68.1566	183	43	0.0195784	0.0349895			74.857	39.5783	75	42	0.0152672	0.0457766			74.8502	32.6091	16	50	0.0163287	0.0984653			63.0249	68.0655	44	28	0.0274157	0.128359															0.00247297	0.0214617		0.114261	0.01889
81.1109	68.486	184	43	0.0478079	0.0505622			75.0814	40.3872	76	42	0.018364	0.132121			74.0166	32.8975	17	50	0.0137698	0.145886			62.7458	68.2004	45	28	0.0298102	0.0180094															0.0076154	0.000591867		0.000753797	3.80658e-05
78.6677	6.52196	175	44	0.00465778	0			75.6371	39.1585	77	42	0.0188374	0.340973			74.1232	32.5984	18	50	0.0241481	0.018911			62.944	68.3793	46	28	0.0288185	0.0133648															0.00930642	0.00477396		0.00354091	0.00349807
78.3563	7.08687	177	44	0.00561765	0.0780177			75.5605	38.9594	78	42	0.0210409	0.00853598			74.4384	33.8454	19	50	0.0205602	0.310211			62.8719	68.3111	47	28	0.0312346	0.00184866															0.0121949	0.00041715		0.115877	0.0206107
78.5654	6.46967	178	44	0.0084997	0.079621			75.277	39.5077	79	42	0.0196809	0.0714577			57.7958	12.9352	2	51	0.00517054	0			62.6152	68.4494	48	28	0.0361095	0.0159393															0.0113069	0.00362776		0.000497092	0.165774
78.3603	6.54108	179	44	0.00673552	0.00883865			75.4773	39.1679	80	42	0.0215698	0.0291836			57.187	12.564	3	51	0.0118986	0.0953375			62.5489	68.6096	49	28	0.0399154	0.00563781															0.0382943	0.00158023		0.0053653	0.0483304
78.5728	6.54297	180	44	0.00954707	0.00846765			75.1555	39.0698	81	42	0.0184022	0.0212168			56.7461	12.5693	4	51	0.0130931	0.0364548			63.0421	68.6445	50	28	0.042669	0.0458461															0.0308044	0.213348		0.000343744	0.0486455
79.1929	6.85481	181	44	0.000212433	0.0903279			75.4712	39.3595	82	42	0.0195835	0.0344161			57.2745	12.3594	6	51	0.00984694	0.0606036			62.8823	68.2621	51	28	0.0458165	0.032205															0.137449	0.041691		0.251552	0.127968
49.0258	74.192	178	45	0.00311686	0			75.263	38.7321	83	42	0.0203127	0.081919			57.1313	13.1231	7	51	0.0150488	0.113183			63.4281	68.6176	52	28	0.0500397	0.0795572															0.0145998	0.000841276		0.091687	0.00168048
49.0085	73.9306	180	45	0.0224837	0.0128684			75.1651	38.9426	84	42	0.0212977	0.0100986			57.7638	12.8243	8	51	0.0107269	0.091759			63.4042	68.3221	53	28	0.0506908	0.0164805															0.00230118	0.0633293		0.0285576	0.0029071
49.6797	74.3257	181	45	0.00167528	0.11374			75.3003	39.3282	85	42	0.0207107	0.0313083			57.4725	12.6761	9	51	0.0145056	0.020033			62.9665	68.5793	54	28	0.0543642	0.0483243															0.0333068	0.117143		0.0764986	0.00360013
49.0228	73.6259	182	45	0.0182692	0.172724			74.7117	39.0187	86	42	0.018907	0.0829103			57.4881	12.9193	10	51	0.0127994	0.0111385			61.8332	68.2342	55	28	0.0571207	0.263171															0.0217687	0.175962		0.264579	0.00383033
49.9778	74.1249	183	45	0.00459107	0.217659			75.1473	39.5061	87	42	0.0219935	0.0801092			57.6917	12.4424	11	51	0.0117378	0.0504311			62.1966	68.0739	56	28	0.0506659	0.0295809															0.0138042	0.00543535		0.0222443	0.000459138
48.9406	73.6424	184	45	0.0204928	0.245335			75.3707	38.6751	88	42	0.0231011	0.138824			57.4256	12.3677	12	51	0.0144157	0.0143203			62.3283	68.6316	57	28	0.0558721	0.0615728															0.0153277	0.0511566		0.134772	0.00938319
50.3273	41.2733	181	46	0.0060618	0			75.6365	39.0082	89	42	0.0248064	0.034038			58.2742	12.7705	13	51	0.0158398	0.165446			61.9242	68.6174	58	28	0.0601067	0.0306576															0.00725514	0.00418315		0.215085	0.147388
50.3797	41.9998	183	46	0.00480446	0.0994771			75.133	38.8999	90	42	0.022702	0.049736			57.4167	12.3046	14	51	0.0126442	0.17857			62.2677	68.7003	59	28	0.0616116	0.0234231															0.0129117	0.264102		0.315943	0.000327938
50.6442	41.9058	184	46	0.00582749	0.0147726			75.457	38.3902	91	42	0.023835	0.0683967			57.2562	13.5496	15	51	0.0137159	0.295472			63.2188	69.0274	60	28	0.0657938	0.18965															0.000109903	0.0921421		0.178692	0.0323234
50.4123	41.8123	185	46	0.00681779	0.0117257			75.5216	38.9082	92	42	0.0255039	0.0510897			57.4063	12.1211	17	51	0.0179346	0.38683			62.8921	68.8039	61	28	0.0723551	0.029368															0.000843806	0.0615124		0.0038712	0.0731461
50.792	42.0693	187	46	0.00689908	0.0394238			75.5392	38.7289	93	42	0.0241715	0.00608364			58.1081	12.6425	18	51	0.0226936	0.143299			62.9938	68.9863	62	28	0.0837072	0.00817431															0.033371	0.000694486		0.0306924	0.0292982
50.1429	42.3484	188	46	0.00399718	0.0936133			74.7906	38.8787	94	42	0.0245983	0.109278			57.7773	12.4298	20	51	0.0175719	0.0289999			63.0499	68.9381	63	28	0.0868653	0.00102477															0.0020058	0.0860478		0.035347	0.0312138
67.6113	39.4109	105	47	0.000129793	0			75.1782	38.639	95	42	0.0236068	0.0389388			57.8912	11.8139	21	51	0.0178823	0.0735684			62.6936	68.5487	64	28	0.0892747	0.0522468															0.000323659	0.0204397		0.0980805	0.171828
67.782	39.8036	107	47	0.0105154	0.0343853			75.5681	39.1241	96	42	0.0259079	0.0726336			57.2945	12.0783	23	51	0.0174592	0.0798665			62.4109	69.2054	65	28	0.126208	0.095848															0.071205	0.00814323		0.33411	0.000947407
67.4479	39.8193	109	47	0.011564	0.0209796			75.7816	38.7387	97	42	0.027505	0.0364111			43.5017	14.219	7	52	0.0289445	0			63.0595	68.4137	66	28	0.096549	0.196417															0.018284	0.00354298		0.143444	0.0215962
67.8883	39.3958	110	47	0.0101291	0.0699838			75.7561	39.0072	98	42	0.0303312	0.0136453			43.9499	14.0116	8	52	0.00449227	0.0457366			62.6485	68.4362	67	28	0.144447	0.031768															0.0445519	0.264392		0.204316	0.000807467
67.9016	39.5274	111	47	0.0103846	0.00327783			75.371	39.3169	99	42	0.0282249	0.045789			43.8861	14.2017	9	52	0.00709196	0.00753711			62.8161	68.1562	68	28	0.20757	0.0199668															0.00765235	0.0149225		0.621031	0.00741336
68.6814	39.3589	112	47	0.0121655	0.119366			75.3312	39.1098	100	42	0.0266199	0.00833793			44.0723	14.1244	10	52	0.0117826	0.00762295			29.836	26.5404	41	29	0.053779	0															0.415597	0.141184		0.516323	0.00834756
67.9548	39.7513	113	47	0.0126901	0.127876			75.5807	38.8996	101	42	0.0300218	0.0199611			43.52	14.2054	12	52	0.0145065	0.0584249			29.9925	27.2259	42	29	0.00581608	0.0927083															0.0282628	0.0498334		0.0243189	0.0104916
67.4637	39.758	114	47	0.0123255	0.0452331			75.3047	39.3778	103	42	0.0253667	0.057154			43.1379	13.8645	13	52	0.0141618	0.0491624			30.186	26.6483	43	29	0.00927099	0.0695931															0.0314353	0.0900819		0.0356988	0.0435304
67.9999	39.7619	116	47	0.0133849	0.0539094			76.0097	38.9328	104	42	0.0209232	0.13032			43.1039	14.3449	14	52	0.0111553	0.0435022			30.2643	27.0184	44	29	0.0159523	0.0268456															0.00174253	0.016842		0.514147	0.00717258
66.8048	40.5014	117	47	0.0125996	0.370351			76.0184	39.277	105	42	0.0322094	0.022232			43.4042	14.4777	15	52	0.0144012	0.0202073			30.2896	26.9437	45	29	0.0251006	0.00116568															0.248123	0.00136999		0.130438	0.0478995
66.8136	41.1477	118	47	0.0106735	0.0783306			75.4189	38.9878	107	42	0.03599	0.0830744			43.7219	14.663	16	52	0.0127034	0.0253675			30.8387	27.1625	46	29	0.0379814	0.065518															0.000539821	0.018028		0.161786	0.0575909
67.4878	40.1656	119	47	0.012009	0.266116			75.7891	39.5324	108	42	0.0267036	0.0813135			43.6421	14.4904	18	52	0.00945886	0.00677744			31.4879	27.4197	47	29	0.0528744	0.0914222															0.032343	0.082183		0.080305	0.0494312
68.3059	39.0821	120	47	0.0121306	0.345613			75.481	38.7359	109	42	0.0237141	0.136772			43.5915	14.2631	19	52	0.0122376	0.0101668			31.2395	27.4157	48	29	0.0705294	0.0115704															0.0237677	0.0622586		0.0599065	0.000760188
67.4486	40.0539	121	47	0.0119197	0.314927			75.2175	38.893	110	42	0.0331657	0.0176527			43.0064	14.3794	20	52	0.01279	0.0667164			31.1576	27.4666	49	29	0.0896012	0.00174473															0.179761	0.00601197		0.357842	0.00154167
67.9853	40.0796	122	47	0.0119364	0.0541306			75.4677	38.9066	111	42	0.035354	0.0117771			43.1682	13.8624	21	52	0.0149412	0.0550135			31.6322	28.107	50	29	0.113875	0.11914															0.0631994	0.00240463		0.0555193	0.0187144
68.331	39.743	123	47	0.0114133	0.043664			75.6359	39.4459	112	42	0.0347824	0.0598414			42.9912	13.5968	22	52	0.0225768	0.0191092			32.0191	27.8823	51	29	0.129078	0.0375311															0.0517264	0.0308049		0.289162	0.0303091
67.5123	39.7392	124	47	0.0116616	0.125685			75.9733	38.6741	113	42	0.0358875	0.133044			43.0815	13.144	23	52	0.0202961	0.0399629			31.8951	27.9425	52	29	0.141846	0.00356124															0.000173981	0.140587		0.0106821	0.00342202
68.1459	39.7424	125	47	0.0118959	0.0752813			75.4842	38.7271	114	42	0.0378688	0.0453798			43.4594	13.7541	24	52	0.0190271	0.0965574			32.4516	27.8217	53	29	0.190878	0.0608076															0.0702735	0.00433154		0.381036	0.00159298
68.1319	39.308	126	47	0.0110016	0.0354203			75.6821	39.7339	115	42	0.0424726	0.197421			37.4472	29.2622	20	53	0.0150961	0			74.6558	35.002	41	30	0.0528272	0															0.000206131	0.000637319		0.170916	0.0667632
67.4184	39.5461	127	47	0.00999896	0.10609			75.7217	39.1148	116	42	0.0429865	0.0721707			38.1802	28.2883	21	53	0.0124804	0.278579			74.2979	35.1756	42	30	0.00552991	0.0296703															8.05685e-05	0.408489		0.00421204	0.0466803
68.3158	39.3014	128	47	0.00941833	0.162239			75.3232	38.9523	117	42	0.039674	0.0347298			38.2196	28.5072	23	53	0.00205081	0.00928242			74.4876	35.3415	43	30	0.00761846	0.0119064															0.000259523	0.00210216		0.242183	0.0283015
68.1672	39.809	129	47	0.00929032	0.052459			75.3654	38.3358	118	42	0.0420583	0.0715887			37.9965	29.0281	24	53	0.0161035	0.0601983			74.5915	35.3867	44	30	0.0127146	0.00240897															0.0266845	0.0599128		0.0198901	0.00237486
68.1449	39.74	130	47	0.00991204	0.000985969			75.2015	39.1736	119	42	0.0437094	0.136644			38.2635	28.6719	25	53	0.00574577	0.0371497			74.7456	36.0772	46	30	0.0249621	0.0938424															0.006457	0.0562703		0.195089	0.0447009
67.7045	39.6686	131	47	0.0101594	0.0373307			75.6145	39.2382	120	42	0.0437755	0.0327601			38.4316	29.1027	26	53	0.0195892	0.0400863			75.5252	36.0066	47	30	0.0247489	0.114913															0.183429	0.0277405		0.372489	0.0715019
68.2953	39.8949	132	47	0.0108259	0.0750516			75.5751	39.3906	121	42	0.0440953	0.00464663			57.7659	12.4597	32	54	0.000742963	0			75.0864	36.129	48	30	0.0256274	0.0389103															0.000109065	0.0381695		0.373257	0.00110711
68.1839	39.3926	133	47	0.00979337	0.0496365			75.8143	39.3055	122	42	0.0440101	0.0120887			57.5964	12.1984	34	54	0.0142795	0.0181902			74.738	35.5829	49	30	0.0204217	0.0786866															0.0134122	0.0663811		0.000731155	0.0286196
68.197	39.882	134	47	0.0109066	0.0449436			75.1109	39.3882	123	42	0.0463585	0.0940631			57.6209	11.6864	35	54	0.0180032	0.0492681			86.9495	71.1415	48	31	0.0958969	0															0.0453544	0.00110567		0.125034	0.0883146
68.6412	39.6832	135	47	0.0108209	0.0444075			75.7808	39.4513	124	42	0.0574033	0.0849031			56.9586	12.7076	36	54	0.015382	0.277807			86.9786	71.4456	49	31	0.0156147	0.0174981															0.00113408	0.0036339		0.0626793	0.00179218
68.076	39.7066	136	47	0.0113618	0.0600066			74.8436	39.4498	125	42	0.0592648	0.16471			57.9543	13.0511	37	54	0.0119258	0.208026			87.2134	70.586	50	31	0.0246948	0.148864															0.00158562	0.00419992		0.299067	0.00236639
67.2554	39.9463	137	47	0.0106102	0.137033			75.71	39.5538	126	42	0.0621977	0.142778			57.8124	12.6239	38	54	0.00534756	0.0379867			87.0755	70.2093	51	31	0.039014	0.0301675															0.000875501	0.150733		0.403283	0.0211842
67.7058	40.1086	138	47	0.00977563	0.0429665			75.6619	39.8882	127	42	0.0688161	0.0214034			57.5011	12.483	39	54	0.000655557	0.0218899			86.2615	70.6264	52	31	0.0492004	0.156836															0.00744513	0.000265843		0.218955	0.05381
68.3461	39.8058	140	47	0.0104456	0.0940705			75.5317	38.8469	128	42	0.0701202	0.206469			43.3849	16.7748	37	55	0.0152639	0			86.8964	70.7753	53	31	0.0499614	0.0797477															0.00150245	0.235937		0.407508	0.00178493
68.3753	39.8695	141	47	0.0114025	0.000922259			75.7073	38.3026	129	42	0.0895065	0.0613332			43.4908	16.0659	38	55	0.0135773	0.0963346			85.8479	69.6649	54	31	0.0693992	0.437318															0.0109436	0.118551		0.0206436	0.0035633
67.3085	40.345	142	47	0.0120196	0.255753			75.027	39.4067	130	42	0.10128	0.315331			42.479	15.7127	40	55	0.0105034	0.215342			86.4563	69.9345	55	31	0.0476359	0.0830232															0.000301676	0.111062		0.116446	0.0662292
68.3569	39.6692	143	47	0.011248	0.291737			75.9621	38.9253	131	42	0.119492	0.207401			43.0461	15.8432	41	55	0.0172407	0.0634984			86.5341	70.2595	56	31	0.0479478	0.0209395															0.0156248	0.0474248		0.163239	0.16228
68.0033	40.0381	144	47	0.0110551	0.0489666			75.286	38.9058	132	42	0.118309	0.0857736			42.0535	15.7008	42	55	0.0357944	0.188542			86.9668	69.268	57	31	0.0699309	0.219413															0.0152652	0.0112285		0.185894	0.0200298
68.2846	39.4551	145	47	0.00881459	0.0785733			75.6316	38.5933	133	42	0.142368	0.0407068			42.7975	15.7486	43	55	0.0394589	0.104203			87.5896	69.532	58	31	0.0405912	0.0857795															0.00125433	0.0801316		0.0637653	0.0200216
68.1549	40.0266	146	47	0.0120276	0.0644102			75.7876	38.5321	134	42	0.173416	0.00526232			58.4667	54.6909	7	56	0.015099	0			87.5539	71.3004	60	31	0.0263374	0.586624															0.000531861	0.07314		0.0632205	0.0290356
68.0805	39.9215	147	47	0.011521	0.00310739			75.8626	39.1986	135	42	0.180002	0.0843598			57.7704	54.5234	8	56	0.0126327	0.0961723			87.0327	72.0337	61	31	0.0138187	0.151764															0.0066468	0.0610456		0.287448	0.0252454
67.5441	39.4928	149	47	0.0111959	0.0884181			36.1819	18.9041	86	43	0.0160258	0			57.7417	54.9831	10	56	0.0162531	0.0397666			87.0555	71.2594	63	31	0.0144163	0.112508															0.0868118	0.000507422		0.000235915	0.00114719
67.9653	39.2121	150	47	0.0106568	0.0480296			36.6552	18.2981	87	43	0.00597655	0.110886			58.5942	54.1621	11	56	0.016576	0.262642			9.1616	37.0377	51	32	0.00129938	0															0.0846477	0.291903		0.00672041	0.000563198
67.8532	40.2153	151	47	0.0115487	0.191081			36.7986	18.4566	88	43	0.00935118	0.00856852			58.5377	54.4802	12	56	0.0185646	0.0195776			9.335	36.4062	52	32	0.042078	0.0804007															0.00955921	0.000293965		0.028408	0.000225119
68.1702	39.6579	152	47	0.0123627	0.0770874			36.1633	19.256	89	43	0.00941767	0.195476			58.1136	54.3302	13	56	0.0185237	0.0379437			9.48978	36.3792	53	32	0.0285048	0.0046284															0.0417743	0.164644		0.00394208	4.71497e-05
67.3403	39.561	153	47	0.00939592	0.13088			36.7894	19.4799	90	43	0.0123647	0.0829051			58.6131	55.4879	14	56	0.0190057	0.298063			9.34502	36.7836	54	32	0.0318986	0.0345804															0.012137	0.00767155		7.49101e-05	0.00815575
68.5634	39.9289	154	47	0.0122395	0.305838			36.4024	19.6749	92	43	0.0175537	0.0352206			58.5578	55.2471	15	56	0.0207263	0.0114435			9.21851	36.2931	55	32	0.0414665	0.0481037															0.00429883	0.0651566		0.000499945	0.000838115
68.0248	39.9691	155	47	0.0121794	0.0546858			35.7292	19.498	93	43	0.0194502	0.090829			58.3511	55.1239	16	56	0.0211222	0.0108612			8.47362	36.1398	56	32	0.0296767	0.108444															0.0110098	0.0958694		0.000125849	0.0953066
68.1527	39.3874	156	47	0.0116563	0.0665131			35.8806	19.2457	94	43	0.0192337	0.016228			58.2266	55.0696	17	56	0.0245835	0.00345634			9.53394	36.6197	57	32	0.0457043	0.25399															0.108492	0.0175984		7.88981e-05	0.000248144
68.0826	39.8727	157	47	0.0129836	0.0450914			36.1306	19.3736	95	43	0.0181001	0.0147907			58.5042	55.2746	18	56	0.0228356	0.0223268			9.24327	37.4314	58	32	0.0496725	0.13938															0.106893	0.050881		0.0663011	0.0223336
68.4065	40.0873	158	47	0.0131618	0.0283073			35.9629	19.233	96	43	0.0175576	0.00898211			57.5626	55.1643	19	56	0.0234628	0.168507			8.77229	36.7006	59	32	0.0661106	0.141743															0.0110812	0.0986278		0.00014184	0.000624256
68.1702	39.7592	159	47	0.012184	0.0306518			36.0101	18.8232	97	43	0.0154628	0.0319104			57.7165	55.0376	20	56	0.0275267	0.00744831			9.14741	36.5341	60	32	0.0822009	0.0315779															0.00627342	0.00580012		0.0387655	0.171314
67.6698	39.6832	160	47	0.0094445	0.0480367			36.1433	19.1736	98	43	0.0127055	0.0263493			57.894	55.0181	21	56	0.0298369	0.00598283			6.18614	36.9118	61	32	0.103655	1.67095															0.000175147	0.164125		0.001355	0.0778174
67.7113	39.9553	161	47	0.0128871	0.0141988			36.4742	18.7201	99	43	0.00715284	0.0590881			58.0841	55.106	22	56	0.0297765	0.00822752			8.8578	36.7481	62	32	0.00396282	1.34336															0.018296	0.138401		0.138079	0.0173231
68.0403	39.9655	162	47	0.0120147	0.0203247			36.4605	18.5434	100	43	0.00367137	0.0058886			57.8313	54.932	23	56	0.0272416	0.0176646			77.3603	40.8838	58	33	0.000135693	0															0.00763954	0.0675906		0.421259	0.00512664
68.0774	39.8752	163	47	0.011071	0.00178711			36.2835	18.4365	101	43	0.00486342	0.00801402			57.6446	54.9682	24	56	0.0338015	0.00677822			77.6162	40.8063	59	33	0.00445926	0.0134054															0.0163303	0.00186235		0.000548593	0.0946186
68.0959	39.7879	164	47	0.00996176	0.00149127			36.5032	18.8358	102	43	0.00964996	0.0389343			57.7751	54.6614	25	56	0.0346666	0.0208403			77.2706	40.7267	60	33	0.00264501	0.0235814															0.000289104	0.103024		0.0339379	0.079558
68.0974	39.329	165	47	0.00985952	0.0395005			36.6785	19.3116	103	43	0.012778	0.0482187			57.6791	55.2356	26	56	0.0359225	0.0635494			77.3523	40.7976	61	33	0.00290412	0.00219387															0.000172085	0.0112082		0.00729462	0.0748185
68.8962	39.7283	166	47	0.0125017	0.149558			67.1725	23.1004	132	44	0.0632728	0			57.8913	54.7905	27	56	0.0435119	0.0455983			77.4413	41.0709	62	33	0.00274273	0.0154956															0.0720614	0.131609		0.000196739	0.0147366
67.8172	39.9029	168	47	0.014885	0.22401			67.8405	23.1068	133	44	0.031366	0.0836786			58.3049	55.3505	28	56	0.046097	0.0908763			77.6939	40.8292	63	33	0.00420165	0.0229173															0.0888942	0.0211864		0.0046279	0.017969
68.4789	39.6954	169	47	0.0142593	0.0901649			67.2849	23.1274	134	44	0.0337945	0.0579626			58.205	54.2226	29	56	0.0459269	0.240367			77.6776	41.152	64	33	0.00399769	0.0195887															0.020356	0.00999857		0.0209125	0.120037
67.9968	39.8155	171	47	0.0121428	0.0462754			67.0734	22.6234	135	44	0.0465514	0.0560164			57.5244	55.7195	30	56	0.0470026	0.507			77.421	40.8447	65	33	0.00315557	0.0300552															0.0765747	0.0319029		0.00017089	0.0246604
68.0531	40.1823	173	47	0.00901023	0.0258178			65.6799	24.2754	136	44	0.0555946	0.875802			57.8123	55.5311	31	56	0.0481118	0.0221968			77.3615	41.1293	66	33	0.00267364	0.0158481															0.0169997	0.151373		0.0337018	0.00109126
67.3813	39.8019	174	47	0.010875	0.111743			66.2786	22.774	137	44	0.0413973	0.489878			58.4757	55.151	32	56	0.0532605	0.109621			77.5703	40.7799	68	33	0.00403967	0.031062															0.0267373	0.085582		0.021072	0.0385968
68.0846	38.7834	175	47	0.0129717	0.287248			66.1868	22.9083	138	44	0.0226907	0.00496038			58.69	55.3478	33	56	0.0524544	0.0158719			76.9498	40.8941	69	33	0.00794703	0.0746426															0.00279452	0.13343		0.00267123	0.00168927
68.0944	39.5012	176	47	0.0117715	0.0966241			66.912	22.5913	142	45	0.110666	0			57.7744	54.7366	34	56	0.0511108	0.227232			77.771	41.2768	70	33	0.00465546	0.153877															0.000986701	0.128811		0.0676392	0.00364147
67.6511	40.0297	177	47	0.0125599	0.0892112			65.968	21.4835	143	45	0.0206772	0.397188			57.6266	54.9006	35	56	0.0576127	0.00914119			33.3788	25.8349	67	34	0.0227105	0															0.0130726	0.000658582		0.000592009	0.0603752
67.3872	40.2088	178	47	0.0122695	0.0190786			65.6933	22.3705	144	45	0.0339572	0.161688			57.7188	54.6802	36	56	0.0576578	0.010705			33.246	26.3519	68	34	0.0141405	0.0534143															0.0592325	0.0856796		0.00112655	0.0383913
68.095	39.7895	179	47	0.0156473	0.126916			65.9767	22.9729	145	45	0.034073	0.0831021			58.0316	54.8918	37	56	0.0572405	0.0267456			33.6411	26.0602	69	34	0.0125239	0.0452321															0.0435518	0.0444728		0.0321771	0.00379081
67.6193	40.1401	180	47	0.0118391	0.0654845			66.4533	22.815	146	45	0.00585968	0.0472619			58.2408	54.8062	38	56	0.060922	0.00957553			33.995	25.8121	70	34	0.0186632	0.0350194															0.127126	0.0099554		0.0695913	0.0390399
68.3916	39.7361	181	47	0.0140731	0.142428			27.0088	43.9733	16	46	0.000204095	0			57.8691	54.146	39	56	0.0659774	0.107632			33.271	25.9015	71	34	0.0211783	0.0997938															0.16501	0.324483		0.0474113	0.0402504
68.0447	40.0952	182	47	0.0130923	0.0467373			26.4902	44.0551	17	46	0.00305397	0.0516803			57.4248	54.5131	40	56	0.0712229	0.0622823			34.26	25.8048	72	34	0.0199075	0.185153															0.00547907	0.0146206		0.0068445	0.0635319
68.3406	39.9441	183	47	0.0143923	0.0207027			26.6808	44.4222	18	46	0.00271954	0.0320764			57.6782	55.2941	41	56	0.0720988	0.126387			34.4509	25.7705	73	34	0.0170344	0.00705669															0.0932509	0.0698368		0.215283	0.0130732
68.3857	39.9239	184	47	0.0154302	0.000457755			26.2924	44.086	19	46	0.00299544	0.0494857			57.7352	54.2073	42	56	0.0790198	0.222071			34.071	26.3048	74	34	0.0230959	0.0805891															0.00281605	0.136319		0.00168662	0.00134755
68.4149	39.8167	186	47	0.0187453	0.00231355			26.6327	44.3466	20	46	0.00304364	0.0344412			58.1667	55.2406	43	56	0.0826532	0.235108			33.9417	26.2186	75	34	0.0159447	0.00452959															0.107143	0.000427536		0.000723271	0.0905062
67.9177	40.1	187	47	0.0160541	0.061398			26.7386	44.2835	21	46	0.00300662	0.00285045			58.3659	54.4396	44	56	0.0754329	0.127721			33.9249	26.2273	76	34	0.0242695	6.71638e-05															0.258921	0.0548536		0.0473307	0.0643765
68.2456	39.5822	188	47	0.0162569	0.0704467			26.7431	44.0515	22	46	0.00307771	0.0100881			58.3943	54.4328	45	56	0.0781714	0.000159762			32.531	25.9668	77	34	0.0227017	0.377034															0.0538398	0.285792		0.00107277	0.120261
68.3916	39.7484	189	47	0.0181099	0.00917776			26.0734	44.1297	23	46	0.00319717	0.0852306			58.0298	54.212	46	56	0.0840282	0.0340569			32.8026	26.7541	79	34	0.0140814	0.13008															0.00850855	0.185171		0.111172	0.000553315
68.23	39.4147	190	47	0.0192948	0.0257752			26.6216	44.5331	24	46	0.00293107	0.0868583			58.4275	53.9762	47	56	0.0823547	0.0400831			34.5736	26.1706	80	34	0.0159945	0.651917															0.049847	0.271722		0.000559491	0.00125181
68.0908	39.689	191	47	0.0165008	0.0177387			26.7604	44.2992	25	46	0.00309895	0.0138662			57.575	54.7842	49	56	0.0856692	0.258684			33.9893	25.9078	81	34	0.0204529	0.0769783															0.0762369	0.0961951		0.00582223	0.000552073
67.8671	39.9137	192	47	0.0155134	0.0188492			26.4597	44.1624	26	46	0.00308427	0.0204641			57.6289	54.8033	50	56	0.0901372	0.000612994			34.0176	26.2887	82	34	0.0134572	0.0273419															0.0197759	0.177421		0.0705258	0.106858
68.6067	39.4681	193	47	0.0198653	0.139793			26.6167	44.2331	27	46	0.0032561	0.00556043			58.043	54.7233	51	56	0.0860514	0.0333521			33.8989	26.009	83	34	0.0206843	0.0173071															0.000744817	0.0686615		0.0356088	0.0620548
68.2153	40.166	194	47	0.0184146	0.120056			26.551	44.2174	28	46	0.00311016	0.000854885			57.5658	54.3094	52	56	0.092038	0.0748163			34.1196	26.0948	84	34	0.0178432	0.010512															0.0102751	0.000279102		0.112941	0.0360553
68.2	39.5309	195	47	0.0117115	0.0756842			26.666	44.1741	29	46	0.00300654	0.00283206			57.841	54.026	53	56	0.0961656	0.0292558			34.0626	25.9722	85	34	0.0141121	0.00342757															0.00315768	0.0462169		0.333184	0.00434031
67.8858	39.8147	196	47	0.0144329	0.0336139			26.3636	43.9992	30	46	0.00333401	0.0228858			58.3869	54.2761	54	56	0.100741	0.0675998			34.7913	25.9295	86	34	0.0172945	0.0999219															0.0370959	0.0569429		0.000622256	0.0109397
68.1774	39.6769	197	47	0.0104099	0.0195074			26.397	43.9137	31	46	0.00289589	0.00158143			58.8349	54.1926	55	56	0.10355	0.0389309			34.3456	25.9036	87	34	0.0182124	0.0373867															0.000317131	0.0140413		0.000767685	0.00129624
67.6008	39.6088	198	47	0.0101376	0.0632175			26.521	44.0399	32	46	0.00322709	0.00587199			58.1992	54.2095	56	56	0.1009	0.0758216			34.0629	25.9915	88	34	0.0154282	0.0164318															0.048471	0.00775236		0.00770251	0.0466933
67.687	40.2476	199	47	0.00590616	0.0779016			26.5158	44.2286	33	46	0.00313923	0.00667995			58.267	54.3852	57	56	0.1037	0.00664892			33.8874	24.7147	89	34	0.0216682	0.311419															0.0460551	0.0308364		0.118106	0.0270226
67.858	39.868	200	47	0.0105152	0.0325073			26.6315	43.9869	34	46	0.00326551	0.0134632			58.7436	54.1477	58	56	0.110407	0.0531641			34.069	26.0675	90	34	0.018465	0.349327															0.0532684	0.0687726		0.0442356	0.0172227
49.0159	74.0599	187	48	0.000431131	0			26.3645	43.9457	35	46	0.00318138	0.0136769			59.023	53.4796	59	56	0.118227	0.0983494			34.0985	25.5337	92	34	0.00940422	0.0535935															0.000893043	0.00106352		0.0831583	0.00945668
48.8376	74.1556	188	48	0.0102354	0.00767573			26.843	44.3308	36	46	0.00315257	0.0707323			58.5117	53.7221	60	56	0.116715	0.0600556			34.1577	26.2709	93	34	0.0192089	0.102562															0.00212897	0.008388		0.00663948	0.00566469
48.9823	73.5169	190	48	0.00732207	0.0804107			26.6748	44.5126	37	46	0.00304005	0.0115084			58.563	53.8897	62	56	0.110149	0.0057608			76.982	61.1802	69	35	0.00257617	0															0.0253584	0.0215446		0.147657	0.0286644
49.5638	73.7505	192	48	0.00888949	0.0736339			26.4821	44.1873	38	46	0.00337223	0.0268065			58.398	53.6874	63	56	0.128243	0.0127713			77.9555	61.0513	70	35	0.0171266	0.180836															0.00363937	0.0127631		0.0787842	0.0355789
49.0929	73.8087	194	48	0.0065163	0.0422191			26.5577	44.259	39	46	0.00319694	0.00203618			58.4549	54.6423	64	56	0.128651	0.171569			77.4961	62.2523	71	35	0.0206413	0.310032															0.0205999	0.0315218		0.00888634	0.000257515
49.7331	73.4847	195	48	0.00798337	0.0965242			26.7345	44.0107	40	46	0.00343024	0.0174258			58.2473	53.6859	65	56	0.121903	0.179606			76.9811	61.6356	72	35	0.00342695	0.121028															0.0746442	0.00131128		0.35624	0.0724976
49.9862	73.2267	197	48	0.0078169	0.0244934			26.8839	44.305	41	46	0.00313911	0.0204289			59.1819	54.0678	67	56	0.123194	0.191142			77.5494	61.1538	73	35	0.0166597	0.104082															0.240386	0.0469381		0.00126645	0.000155066
49.1394	73.5299	198	48	0.0180982	0.151686			26.5124	44.1418	42	46	0.00338986	0.0308784			58.3085	53.8748	68	56	0.131988	0.150017			77.2638	61.8459	74	35	0.0206011	0.105108															0.00137687	0.0343746		0.0729329	0.00660627
49.8069	73.465	200	48	0.00758054	0.0843292			26.6659	44.1207	43	46	0.00283913	0.00450296			59.4438	54.0811	69	56	0.123537	0.249672			76.9335	61.5651	75	35	0.00338673	0.0352443															0.0653901	0.122123		0.0205314	0.0535639
65.4321	11.478	193	49	0.119225	0			26.6071	43.8292	44	46	0.00314038	0.0165771			59.8193	54.1922	70	56	0.132748	0.0287446			86.8016	71.8204	69	36	0.00665717	0															0.22571	0.0079675		0.00936634	0.00161443
64.2787	12.5144	195	49	0.0131744	0.450859			26.188	44.1917	45	46	0.0032046	0.0575756			58.7188	52.9487	71	56	0.128033	0.517032			86.9521	72.3839	70	36	0.00618113	0.0637923															0.0788025	0.0471654		0.00517054	0.00614889
63.8286	11.1199	197	49	0.0343918	0.40261			26.6476	43.984	46	46	0.00325157	0.0477031			59.4261	54.3299	72	56	0.141029	0.451532			86.7534	71.5948	71	36	0.00668819	0.12416															0.0738298	0.0654392		0.0289445	0.0927484
64.7524	10.9709	198	49	0.0302164	0.164189			26.8574	43.964	47	46	0.00346612	0.00832906			60.3574	55.1137	73	56	0.139954	0.2778			87.0884	71.5381	72	36	0.0102154	0.0216528															0.0738812	0.0108636		0.0150961	0.0256708
64.1877	10.8333	199	49	0.0622562	0.063351			26.5281	44.2838	48	46	0.00298454	0.0395136			60.4488	54.8891	74	56	0.142529	0.0110307			86.9956	71.6603	73	36	0.00766827	0.00441524															0.027662	0.0274897		0.000742963	0.211839
63.6489	11.336	200	49	0.0281738	0.101821			26.6244	44.0231	49	46	0.00323261	0.0144811			60.4826	54.484	75	56	0.148458	0.0309833			86.9694	71.0788	75	36	0.030636	0.0635402															0.00561027	0.0763205		0.0152639	0.00199006
37.2915	23.8846	1	50	0.0161759	0			26.583	44.0911	50	46	0.00318497	0.00118755			61.4949	53.3519	76	56	0.148213	0.432477			87.3443	70.7761	76	36	0.0373177	0.0435268															0.0207455	0.0345837		0.015099	0.00139477
36.9752	24.4355	2	50	0.0330403	0.0756675			26.3061	43.8312	51	46	0.0029836	0.0270535			60.4147	53.8845	77	56	0.157442	0.271993			77.6053	40.8458	73	37	0.629084	0															0.00520641	0.00324975		0.0319921	0.202511
36.8999	24.2669	3	50	0.03644	0.00639219			26.7895	44.0965	52	46	0.00314664	0.0570169			60.0326	54.5209	78	56	0.142167	0.103332			77.023	41.5121	74	37	0.0183125	0.146827															0.0104901	0.00507692		0.00813731	0.0232295
38.2862	23.7062	4	50	0.0396048	0.419297			26.4888	43.8142	53	46	0.00318054	0.0318973			59.9635	54.6501	80	56	0.165469	0.00402607			77.0489	41.2806	75	37	0.136385	0.0101732															0.00490928	0.00162085		0.00404338	0.00121165
38.9299	23.5124	5	50	0.0384558	0.0847346			26.7816	44.2505	54	46	0.00308481	0.0517618			60.6554	54.1344	81	56	0.149391	0.139644			76.3625	39.9103	76	37	0.255051	0.440418															0.110461	0.0222205		0.0529086	0.261546
37.8561	24.3504	6	50	0.0449282	0.347879			26.5037	43.9744	55	46	0.0035446	0.0287744			60.6395	53.7517	83	56	0.131903	0.0275024			75.9111	37.3654	78	37	0.230391	1.25252															0.0692298	0.0872641		0.0703758	0.000680804
37.5764	24.0967	7	50	0.0419138	0.026732			27.1906	44.4698	56	46	0.00306679	0.134479			60.9374	53.7021	84	56	0.141476	0.0171018			77.5186	40.7538	80	37	0.136522	2.63727															0.137	0.0809468		0.000657674	0.00234507
37.717	24.0631	8	50	0.047426	0.00391794			26.5603	43.988	57	46	0.00342527	0.117995			60.7931	54.0902	85	56	0.127485	0.032139			77.7819	40.7513	81	37	0.0184261	0.0129963															0.306368	0.000744707		0.0299439	0.000682743
37.5426	23.9782	9	50	0.0637457	0.00705222			26.3997	44.0051	58	46	0.00286444	0.00489686			60.4069	53.7869	87	56	0.141309	0.0452141			57.3166	66.4517	80	38	0.00187047	0															0.265352	0.00177545		0.113103	6.30338e-05
38.8086	23.2926	10	50	0.0578181	0.388653			26.5439	43.9526	59	46	0.00315124	0.00442064			42.8582	15.6058	46	57	0.0319921	0			55.7715	68.7887	81	38	0.0388165	1.47161															0.000634884	0.0132647		0.000314783	0.0157684
38.3521	23.271	11	50	0.0605509	0.0391687			26.8449	43.9606	60	46	0.00352852	0.0169967			43.0536	16.152	47	57	0.0107076	0.0630871			57.1999	67.9035	82	38	0.0551335	0.529491															0.0119219	0.00117343		0.0801248	0.245379
37.7916	23.7997	12	50	0.0691481	0.111307			26.7366	44.2317	61	46	0.00342519	0.0159779			43.446	15.5255	48	57	0.0165043	0.102459			57.8348	66.9999	83	38	0.0433421	0.228685															0.0123645	0.0657664		0.0149132	0.0838336
37.5862	24.1395	13	50	0.046518	0.0295563			26.7258	43.9348	62	46	0.00348214	0.0165455			42.4756	14.811	49	57	0.0229555	0.272278			57.8573	67.1634	84	38	0.0357882	0.00510731															0.0076973	0.00843966		0.187734	0.120846
37.8925	24.7177	14	50	0.0464094	0.0802821			26.5972	44.0754	63	46	0.00344277	0.00680854			42.6088	14.646	50	57	0.021354	0.00843479			56.0681	69.1613	85	38	0.0507663	1.34869															0.0118782	0.0743842		0.0945839	0.242426
37.4818	24.1141	15	50	0.0510116	0.0999324			26.7377	44.1418	64	46	0.00252493	0.00452827			42.4396	15.0736	51	57	0.0286537	0.039646			57.8915	67.0158	87	38	0.04899	1.48651															0.0966465	0.00666188		0.036941	0.0852417
37.4861	24.0924	16	50	0.0520752	9.21449e-05			26.4448	44.1088	65	46	0.00371907	0.0162861			42.8117	14.7968	52	57	0.038421	0.0403308			57.7339	66.5705	88	38	0.0491347	0.0418319															0.0518473	0.00256704		0.000802155	0.0147753
37.5021	24.4676	17	50	0.0543927	0.0264466			26.5933	44.1418	66	46	0.00287882	0.00433985			42.4852	14.1387	53	57	0.0550526	0.101173			57.9606	66.7873	89	38	0.0482835	0.0184409															0.0108939	0.00107102		0.00341298	0.0534758
37.7055	24.2619	18	50	0.0516928	0.0156914			26.7101	43.8207	67	46	0.00341416	0.0218904			42.7771	13.6235	54	57	0.0536813	0.0657513			57.5278	66.9252	90	38	0.0661024	0.0386832															0.0485814	0.00807257		0.117953	0.0342967
37.2417	24.173	19	50	0.0457007	0.0418198			26.5553	43.8254	68	46	0.00337202	0.00450145			42.7088	13.9347	55	57	0.0557318	0.0190269			57.2457	66.9571	91	38	0.052605	0.0151139															0.0842155	0.0254617		0.00331085	0.0327818
37.3652	24.291	20	50	0.0427096	0.00546857			26.8799	44.016	69	46	0.00301	0.026575			43.5703	13.9255	56	57	0.0560723	0.139182			57.0447	66.7821	92	38	0.0307118	0.0133116															0.0190784	0.00382533		0.0389888	0.0171721
37.5346	24.6085	21	50	0.051291	0.0242831			26.3256	43.9642	70	46	0.0032754	0.0581046			42.7629	14.5691	57	57	0.0484147	0.19992			56.8678	66.7436	93	38	0.0896431	0.00614669															0.0707666	0.0248307		0.117369	0.000661309
38.1867	23.4193	22	50	0.0582125	0.34489			26.7054	44.0344	71	46	0.0031024	0.0279671			43.0066	14.3583	58	57	0.0355147	0.0194731			58.4721	66.7401	94	38	0.113829	0.482594															0.000374516	0.0245882		0.243953	0.00448712
37.7317	24.8894	23	50	0.0702244	0.444051			26.6455	44.1701	72	46	0.00328677	0.00412754			38.4068	28.0851	48	58	0.00813731	0			58.031	66.924	95	38	0.0658722	0.0428334															0.0324187	0.00117662		0.460335	0.103265
37.7181	24.4391	24	50	0.0727705	0.0380608			26.7619	43.8968	73	46	0.00318687	0.01655			38.6842	28.3974	50	58	0.0581191	0.032725			58.9049	67.3476	97	38	0.0316016	0.176837															0.044576	0.0128043		0.180943	0.0502842
37.8433	24.1402	25	50	0.0470146	0.0196918			26.6353	44.1128	74	46	0.00334627	0.0117593			37.7126	27.2051	51	58	0.00599614	0.443554			57.9957	66.5115	98	38	0.162738	0.286047															0.0546644	0.132866		0.368935	0.0137627
36.9899	25.673	26	50	0.0568473	0.577103			26.6002	44.1495	75	46	0.00318287	0.00048255			38.0618	28.8417	52	58	0.0515208	0.525098			46.8058	20.3012	1	39	0.0506702	0															0.2298	0.00226971		0.000754317	0.172276
36.8051	25.2618	27	50	0.0547305	0.0381052			26.7259	43.9906	76	46	0.00332102	0.00769613			38.2278	28.9538	54	58	0.0136058	0.0075218			47.3607	20.5611	2	39	0.0153907	0.070403															0.0800593	0.0400641		0.0045419	0.00644241
37.303	24.7402	28	50	0.0549761	0.0974957			26.5421	44.3751	77	46	0.00293671	0.0340512			68.1314	32.7535	64	59	0.00404338	0			50.1547	22.0095	3	39	0.0230828	1.85705															0.000837924	0.0382866		0.185399	0.0207255
38.103	25.2679	30	50	0.0675919	0.17221			26.4866	44.0641	78	46	0.0034475	0.0187064			68.2538	32.6079	65	59	0.0516591	0.00678174			47.2455	20.508	4	39	0.0257259	2.00959															0.0175155	0.00313746		0.000215936	0.0144593
38.2562	25.8864	32	50	0.0616594	0.0761381			26.7215	44.2854	79	46	0.00320709	0.019525			67.5768	32.4189	66	59	0.0407493	0.0926429			47.9517	20.0837	5	39	0.0347778	0.127242															0.00164746	0.00217491		0.212931	0.000440148
36.482	28.3782	33	50	0.0472712	1.75439			26.5398	44.2441	80	46	0.00382303	0.00650367			69.3222	31.4471	67	59	0.0560862	0.748287			48.2896	20.5556	6	39	0.0419284	0.0631654															0.00383089	8.80973e-05		0.0110567	0.0585811
38.7259	24.012	34	50	0.0505919	4.51847			26.7584	44.116	81	46	0.00314459	0.0120392			68.5483	31.7475	68	59	0.0279335	0.129228			48.4934	18.4791	7	39	0.0468558	0.816247															0.0750614	0.084313		0.046483	0.0165953
37.9712	23.7033	35	50	0.0590499	0.124672			26.762	43.9489	82	46	0.00367648	0.00523297			68.71	32.3267	69	59	0.0593716	0.0678149			48.4346	18.6171	8	39	0.0536801	0.00421719															0.00430735	0.0151739		0.0141108	0.00215921
37.6437	24.5084	36	50	0.0261052	0.141649			26.6483	44.2818	83	46	0.00373744	0.0231973			66.8244	32.9805	70	59	0.0418	0.746847			48.4921	19.0956	9	39	0.0582347	0.0435526															0.0552119	0.00155056		0.202505	0.0583485
37.8164	23.8383	37	50	0.0277318	0.0897793			26.7513	44.4916	84	46	0.00332119	0.0102497			69.9222	32.7274	71	59	0.0401012	1.81143			47.2803	19.4107	10	39	0.0598602	0.293962															0.0816582	0.0024142		0.107152	0.0870958
38.346	24.2988	38	50	0.0343172	0.0923579			26.4268	44.3664	85	46	0.00333674	0.0226883			68.2171	33.5011	72	59	0.0327453	0.657388			47.47	18.3747	11	39	0.0646199	0.207989															4.62089e-05	0.00758446		0.209593	0.129094
38.5745	23.9214	39	50	0.0251299	0.036495			26.4981	43.9714	86	46	0.00383376	0.0302145			68.0984	33.1192	73	59	0.0477135	0.029997			48.3967	19.6693	12	39	0.0695168	0.475252															0.00128864	0.00318245		0.0193241	0.00169153
38.0383	23.626	40	50	0.027852	0.0702782			26.7625	44.0628	87	46	0.00389358	0.0146741			68.4671	32.6344	74	59	0.033521	0.0695483			48.182	19.1477	13	39	0.0741482	0.0596401															0.0310601	0.000668268		0.12436	0.00948024
38.6902	23.8426	41	50	0.0336057	0.0884732			26.714	43.8916	88	46	0.00359791	0.00594021			69.7638	32.0382	75	59	0.0433101	0.381933			48.2525	18.6915	14	39	0.0762184	0.0399624															0.00128067	0.00130539		0.0703451	0.0371531
38.7705	23.9364	42	50	0.0384397	0.00285882			26.8832	43.9237	89	46	0.00353961	0.00556244			67.741	33.2052	76	59	0.0349089	1.02255			48.0557	19.3266	15	39	0.082012	0.0828992															0.0388788	0.0140793		0.042222	0.538593
38.1393	23.6239	43	50	0.0640175	0.0930221			26.8445	44.1699	90	46	0.00373869	0.0116424			68.0825	32.7956	77	59	0.0162311	0.0533257			48.3273	19.5483	16	39	0.0867744	0.0230388															0.0459168	0.000841577		0.153529	0.000463646
38.2479	24.1096	44	50	0.0591819	0.0464485			26.4873	44.0919	91	46	0.00316664	0.0250577			67.2943	32.1372	78	59	0.0289172	0.197769			47.7212	20.0596	17	39	0.0944445	0.11788															0.000365078	0.0983241		0.0115313	0.125833
37.5166	25.6768	45	50	0.0366066	0.560782			26.5115	43.726	92	46	0.00393217	0.02522			68.5757	32.9825	79	59	0.0238464	0.44185			48.1065	20.092	18	39	0.100164	0.0280254															0.000182772	0.0113828		0.000315125	0.00671412
38.6738	29.8744	1	51	0.0889616	0			26.6688	44.1151	93	46	0.00330047	0.0330368			68.2992	32.4815	81	59	0.0602709	0.0613885			47.7107	20.5678	19	39	0.105791	0.0718155															0.0485028	0.0106498		0.581198	0.00388112
39.297	30.1782	2	51	0.00708179	0.0901177			26.5145	43.7749	94	46	0.00352124	0.0261749			67.5611	32.9431	83	59	0.00424273	0.142098			47.7619	20.8809	20	39	0.110251	0.0188678															0.0202716	0.00487144		0.112759	0.0353253
39.3525	29.4923	3	51	0.0177572	0.0887891			26.5954	43.9282	95	46	0.00411569	0.00563701			55.8555	51.2908	75	60	0.0529086	0			47.5383	19.9835	21	39	0.116895	0.160384															0.00109347	0.000273231		0.219522	0.0246459
39.3751	29.0878	4	51	0.0355196	0.0307742			26.5957	43.8832	96	46	0.00374238	0.000380584			55.119	50.7552	76	60	0.0113647	0.155495			47.865	20.2265	22	39	0.124869	0.0310866															0.0404861	0.0540569		0.00252063	0.168659
39.5848	28.7768	5	51	0.0457775	0.0263784			26.9531	43.7988	97	46	0.00409974	0.0252852			54.947	50.5507	77	60	0.0160757	0.0133882			47.2015	20.9846	23	39	0.131268	0.190309															0.148257	0.0560076		0.00781251	0.00178816
41.38	55.3919	1	52	0.0285315	0			26.5294	44.3333	98	46	0.0032369	0.0872169			53.9987	50.9035	78	60	0.022287	0.191945			47.7228	20.3012	24	39	0.135129	0.138548															0.0736989	0.0189488		0.3938	0.00440411
40.3751	55.5092	2	52	0.00802776	0.191943			26.772	43.9397	99	46	0.00351444	0.0400723			54.0407	50.6215	79	60	0.0304577	0.0152388			47.5132	20.5199	25	39	0.139733	0.0172109															0.0115597	0.00243868		0.00778138	0.0468787
40.3211	55.8141	3	52	0.0111489	0.0179742			26.7467	44.0532	100	46	0.00313793	0.00253533			54.5583	50.3525	80	60	0.0215313	0.0638051			47.739	20.382	26	39	0.143845	0.0131223															0.14951	0.00898395		0.0234119	0.0962546
40.077	55.8797	4	52	0.0173178	0.0119774			26.3868	43.9236	101	46	0.00366592	0.0274346			54.1517	50.3031	81	60	0.0355391	0.0314606			47.9429	20.4583	27	39	0.149022	0.00889131															0.000650652	0.0130701		0.0218031	0.114918
40.3275	55.334	5	52	0.017384	0.0675923			26.6606	44.0746	102	46	0.00345881	0.0183206			54.946	50.0218	82	60	0.0358702	0.13314			47.3735	21.2558	28	39	0.151859	0.180023															0.013214	0.0666109		0.0619861	0.010382
40.7171	55.1427	6	52	0.0141672	0.0353216			26.4275	43.7466	103	46	0.00401369	0.0303505			54.5312	50.8248	83	60	0.0241164	0.153173			46.9335	21.8642	29	39	0.153434	0.105694															0.167199	0.0246634		0.000514014	0.0356024
40.6617	54.7918	7	52	0.0167516	0.0236585			26.8349	43.9628	104	46	0.00329483	0.0398796			55.2713	50.2908	85	60	0.00537465	0.156174			46.8758	22.5742	30	39	0.157222	0.0951487															0.0154089	0.0734669		0.104918	0.000509246
41.2362	55.3596	8	52	0.0148361	0.122336			26.7726	43.9709	105	46	0.00364348	0.000740413			75.4582	37.6966	49	61	0.0703758	0			47.696	22.3302	31	39	0.162594	0.137303															0.00976282	0.00662769		0.00149762	0.025574
40.7505	55.4486	9	52	0.0201618	0.0457191			26.7746	44.1298	106	46	0.00307321	0.00473538			75.1477	37.8705	50	61	0.0181304	0.023753			48.2713	22.3545	32	39	0.164612	0.0621767															0.0879058	0.00145536		0.180195	0.00187901
40.7858	55.0119	10	52	0.0163992	0.0359999			26.614	44.1485	107	46	0.00373245	0.00490401			75.2475	38.078	51	61	0.0256364	0.00994147			47.0298	22.874	33	39	0.167283	0.339612															0.126671	0.0184175		0.0563694	0.00151807
40.4553	55.5277	11	52	0.0192533	0.0703762			26.9023	43.8845	108	46	0.00328767	0.0286575			75.442	38.9761	52	61	0.0354601	0.158306			47.0728	23.0353	34	39	0.167985	0.00522533															0.0541855	0.0126509		0.029896	0.0334319
40.7553	54.5989	12	52	0.0193055	0.178625			26.6798	44.3873	109	46	0.00383509	0.056672			76.2288	39.7044	53	61	0.0430062	0.215551			46.8221	23.1913	35	39	0.169181	0.0163478															0.00115507	0.0012085		0.0918402	0.128732
40.8044	55.1089	13	52	0.0252898	0.049213			26.5862	44.072	110	46	0.00391569	0.0202787			76.2241	39.9059	54	61	0.0460932	0.00761722			46.8569	22.459	36	39	0.170534	0.100769															0.00143955	0.00628184		0.093057	0.0958348
40.4379	55.0951	14	52	0.0373927	0.0252318			26.8026	44.0106	111	46	0.00354921	0.00949031			75.6184	39.6913	55	61	0.0474672	0.0774269			47.1126	22.4214	37	39	0.171792	0.0125211															0.00852761	0.0222092		0.00809025	0.0397189
40.4136	54.5586	15	52	0.0514513	0.0540772			26.6138	44.0287	112	46	0.00376432	0.00674901			75.0753	39.6946	56	61	0.0524237	0.0553007			47.1732	22.4617	38	39	0.172606	0.000992976															0.0186934	0.0348466		0.193517	0.0446603
40.3788	54.7175	16	52	0.0636597	0.0049612			26.3849	43.9607	113	46	0.00396695	0.0106881			75.4488	39.8262	57	61	0.0591796	0.0293929			47.6573	22.2606	39	39	0.173522	0.0515395															0.00066548	0.0118882		0.322905	0.0374412
41.2904	54.6578	17	52	0.0533771	0.156484			26.7913	44.1632	114	46	0.0037568	0.0386619			76.0889	39.6867	58	61	0.0603515	0.0804761			48.1787	22.2643	40	39	0.175135	0.050962															0.000408624	0.0012617		0.0879615	0.00523892
41.4789	54.8546	18	52	0.048739	0.0139215			26.7822	44.0818	115	46	0.00409718	0.00125867			76.8406	39.7388	59	61	0.0617762	0.106451			48.702	21.6532	41	39	0.173145	0.121384															0.000224825	0.00987923		0.0351774	0.113192
42.1217	54.5176	19	52	0.0295761	0.098753			26.657	44.0519	116	46	0.00401002	0.00310803			76.6725	40.0124	60	61	0.0668327	0.0193419			48.5636	22.1736	42	39	0.174049	0.0543846															0.00446108	0.0113722		0.0533244	0.032447
42.2399	15.7738	1	53	0.0104941	0			26.7652	44.1001	117	46	0.00389069	0.00263249			76.1541	39.8158	61	61	0.0698343	0.0576304			49.0828	22.6097	43	39	0.171699	0.0862146															0.336778	0.111265		0.00301337	0.10925
42.0711	16.5807	2	53	0.0358303	0.127425			26.4336	43.4872	118	46	0.00453758	0.0910386			76.614	40.2257	62	61	0.0724765	0.0711583			48.613	22.5234	44	39	0.168328	0.0427933															0.0385194	0.0041258		0.000711941	0.141656
41.8484	15.814	3	53	0.0370896	0.119529			26.7159	44.316	119	46	0.00368763	0.143735			76.0021	39.6434	63	61	0.0744094	0.13378			48.4826	22.3191	45	39	0.169789	0.011009															0.161788	0.0725125		0.0962088	1.09564
42.1108	15.7442	4	53	0.029694	0.0138217			26.3076	44.0469	120	46	0.00376415	0.0448401			76.5459	39.7941	64	61	0.0738737	0.0596979			48.5977	22.5404	46	39	0.170935	0.0116699															0.0019422	0.0122256		0.0625143	0.00141426
40.7433	17.5074	5	53	0.118021	0.933567			26.8173	43.9955	121	46	0.00356096	0.0492122			76.4606	39.7745	65	61	0.0704981	0.00143489			48.3614	22.375	47	39	0.165369	0.0156019															0.00516724	0.00044235		0.764862	0.263383
42.4291	34.663	1	54	0.0563752	0			26.617	44.1169	122	46	0.00461896	0.0102854			76.8522	39.9683	66	61	0.0721174	0.035793			47.1601	21.74	48	39	0.1623	0.346209															0.085669	0.0928042		0.00014693	0.702485
41.8582	35.6017	2	54	0.0140451	0.226353			26.4743	43.645	123	46	0.00398899	0.0455649			76.3701	39.2252	67	61	0.0729871	0.147108			47.2104	20.9859	49	39	0.159647	0.1071															0.0237127	0.00258967		0.000987903	0.0482675
42.3282	35.5614	3	54	0.0204802	0.0417382			27.0182	43.8698	124	46	0.00465198	0.0649436			76.4949	37.9033	68	61	0.0703281	0.330559			47.5926	20.8262	50	39	0.158997	0.0321752															0.0221868	0.0401415		0.30269	0.0328962
41.4636	35.7453	4	54	0.0299577	0.146513			26.9615	44.2724	125	46	0.00339015	0.0309922			76.8008	37.8277	69	61	0.0703647	0.0186157			47.6311	20.4067	51	39	0.161121	0.0332717															0.0617611	0.00771889		0.0241456	0.0127759
41.4794	35.266	5	54	0.033436	0.0431247			26.6664	43.9084	126	46	0.00398798	0.0411808			76.7059	37.081	70	61	0.0697422	0.106233			47.6555	21.095	52	39	0.163757	0.0889411															0.223477	0.10286		0.00882127	0.0161351
41.8135	34.5269	6	54	0.0335383	0.123357			26.5251	44.2686	127	46	0.00405561	0.0280739			75.867	37.7398	71	61	0.071856	0.213344			47.3741	20.7765	53	39	0.159911	0.0338707															0.000337474	0.00738501		0.0321952	0.135329
41.3271	35.8393	7	54	0.0342181	0.367348			26.5796	43.7439	128	46	0.00425575	0.0521781			75.6611	37.744	72	61	0.0697606	0.00795179			47.1914	19.9556	54	39	0.164837	0.132607															0.00696569	0.000225761		0.0170153	0.000547827
41.0447	36.0379	9	54	0.0318577	0.022343			26.9443	44.1385	129	46	0.00368481	0.0541366			76.4068	37.1726	73	61	0.0669879	0.165493			47.3624	20.8658	55	39	0.165964	0.160845															0.141251	0.0236532		0.00597562	0.0261278
41.5257	35.9637	10	54	0.0399525	0.0444024			26.6407	43.9708	130	46	0.004705	0.0225614			76.3115	37.0335	74	61	0.0644278	0.00533074			46.2742	20.7625	56	39	0.160744	0.224041															0.468745	0.0562992		0.0764147	0.0611404
41.5519	36.1079	11	54	0.048039	0.00402456			26.5275	44.1924	131	46	0.00457853	0.0116051			76.3585	37.1723	75	61	0.0620809	0.00402756			46.1847	19.9466	57	39	0.156381	0.126301															0.246722	0.584523		0.0724153	0.0133843
42.2527	34.1097	12	54	0.0559249	0.840655			26.508	44.088	132	46	0.00437095	0.00211656			77.2279	37.4215	76	61	0.0616972	0.153348			46.2675	20.8344	58	39	0.15493	0.149068															0.00697701	0.0132102		0.326097	0.0306454
42.7102	33.9817	13	54	0.0511278	0.0423217			26.4801	44.2625	133	46	0.0043629	0.00585614			77.1955	38.0519	77	61	0.0558531	0.0747053			46.2172	20.2948	59	39	0.149339	0.0550728															0.0444384	0.139094		0.0824848	0.00109282
43.2402	33.3728	14	54	0.0485466	0.122192			26.9072	43.9937	134	46	0.00450333	0.0477451			76.8383	37.6961	78	61	0.0541167	0.0476567			46.4688	20.2842	60	39	0.148422	0.0118895															0.0194595	0.0167723		0.000534517	0.314588
43.2	33.8591	15	54	0.0461489	0.0446384			26.4473	43.8742	135	46	0.00415816	0.0423348			77.275	37.8587	79	61	0.056053	0.0407158			46.8154	20.5673	61	39	0.139852	0.037545															0.0340422	0.01646		0.0131098	0.0433714
42.6807	34.2013	16	54	0.0410866	0.0725254			26.5679	44.115	136	46	0.00405768	0.0135954			76.7699	38.1188	80	61	0.057127	0.0605268			46.2061	19.9878	62	39	0.131267	0.132568															0.0237354	0.00059341		0.257908	0.21456
42.9054	33.8502	17	54	0.0449958	0.0325885			26.4386	44.1724	137	46	0.00404595	0.00375086			77.1372	38.9043	81	61	0.0638755	0.140994			46.6153	19.6918	63	39	0.129244	0.0478181															0.000330033	0.125731		0.0340881	0.0812517
42.2109	34.4703	18	54	0.0514253	0.162552			26.882	44.3637	138	46	0.00380716	0.0437329			77.453	38.7367	82	61	0.0609114	0.0239698			46.9828	19.8621	64	39	0.130303	0.0307694															0.0102646	0.065031		0.000137091	0.0209387
42.4916	34.1175	19	54	0.0553146	0.0381099			26.7462	43.9662	139	46	0.00405969	0.0330776			76.2354	38.6686	83	61	0.0563361	0.278832			46.585	19.7343	65	39	0.132603	0.032737															0.0475687	0.0883909		0.176294	0.0533028
42.705	33.3586	20	54	0.0614234	0.11651			26.4826	44.1572	140	46	0.00424895	0.0198667			76.1778	37.0506	84	61	0.0580787	0.491508			46.584	19.9004	66	39	0.128111	0.00516982															0.069554	0.00019405		0.112407	0.00151086
42.8102	33.9532	21	54	0.0500098	0.0683622			26.7149	44.2396	141	46	0.00411778	0.0113857			76.3862	37.9187	85	61	0.059731	0.149447			46.9532	19.1391	67	39	0.127462	0.134204															0.0311601	0.077465		0.030645	0.215435
42.8541	34.1007	22	54	0.053632	0.0044427			26.8269	44.137	142	46	0.00437778	0.00432381			76.9818	38.0713	86	61	0.0668464	0.0708757			47.5861	19.4558	68	39	0.122024	0.0939111															0.00575027	0.000196831		0.0989732	0.0439698
42.1166	34.7773	23	54	0.0592506	0.187825			26.5137	44.0381	143	46	0.0050834	0.02023			78.0964	39.2713	87	61	0.07219	0.502927			47.3467	18.2749	69	39	0.116383	0.272234															0.0359457	0.0712617		0.0141821	0.00137926
42.2228	34.5566	24	54	0.0574957	0.0112446			26.8685	43.9273	144	46	0.00502601	0.0259062			77.2242	39.1999	88	61	0.0659835	0.143581			47.4262	18.4869	70	39	0.102938	0.00961366															0.000690694	0.0109239		0.0090937	0.00129853
42.8142	33.9842	25	54	0.0702712	0.127015			26.836	44.0771	145	46	0.00536851	0.00440321			77.0773	38.6783	89	61	0.0619292	0.0550702			47.3453	18.992	71	39	0.0953737	0.0490609															0.0219673	0.0388214		0.0172419	0.00480103
42.2806	34.5019	26	54	0.0728479	0.103622			26.9952	44.271	146	46	0.00496579	0.0118079			78.1488	38.9512	90	61	0.0689909	0.229259			47.7409	18.9811	72	39	0.0835177	0.0293645															0.0647909	0.0375416		0.00173112	0.00575469
42.9558	33.9031	27	54	0.0990965	0.152699			26.8335	44.2434	147	46	0.00485217	0.00504608			77.1707	39.4233	91	61	0.0711711	0.221171			47.5399	19.3041	73	39	0.0822986	0.0271435															0.0334438	0.351951		0.0963015	0.00351885
43.0081	33.7034	28	54	0.0929911	0.00798919			26.9503	44.1974	148	46	0.00448358	0.00295411			76.6386	40.134	92	61	0.075308	0.1478			48.3124	18.8653	74	39	0.0747161	0.14802															0.00532199	0.0353577		0.014453	0.0293241
42.6379	34.296	29	54	0.0906473	0.091548			26.8384	44.1837	149	46	0.00481741	0.00238201			77.3912	39.7864	93	61	0.0677301	0.128853			47.6851	19.0035	75	39	0.0619959	0.0773741															0.0013148	0.0811874		0.0869843	0.00264769
42.655	34.6739	30	54	0.0705055	0.0268318			26.7757	44.0996	150	46	0.00426766	0.00206371			77.0565	39.8658	94	61	0.0599852	0.0221798			47.9407	18.9581	76	39	0.054551	0.0126387															0.00213062	0.0025136		0.07836	0.000420551
42.8345	34.5129	31	54	0.0708547	0.0109004			26.9334	43.779	151	46	0.00392446	0.0239376			76.9484	39.3361	95	61	0.0501644	0.0548135			47.9237	19.2555	77	39	0.052276	0.0166398															0.157772	0.408764		0.0941008	0.0390265
43.5365	34.1565	32	54	0.0752568	0.116221			26.583	44.3349	152	46	0.0046031	0.08096			76.5734	38.8622	96	61	0.045221	0.0684786			48.1232	19.7202	78	39	0.0559155	0.0479503															0.0114413	0.00217406		0.0315361	0.24062
43.0186	34.6145	34	54	0.0864807	0.0896364			26.8344	43.8316	153	46	0.00353401	0.0593611			77.0581	38.7797	97	61	0.0446414	0.0453235			48.18	19.9339	79	39	0.061334	0.00917217															0.171011	0.00585802		0.0401768	0.00596004
42.9277	33.6193	35	54	0.104554	0.187265			26.7632	43.797	154	46	0.00378001	0.00117582			76.9144	38.1247	98	61	0.0454359	0.0843164			47.9099	19.7617	80	39	0.0668149	0.019234															0.00161906	0.140668		0.00266724	0.452876
43.4538	33.8671	36	54	0.0717101	0.0634033			26.6481	44.1293	155	46	0.00431403	0.0231925			77.3771	37.6274	99	61	0.0451674	0.0864939			48.2304	19.3901	81	39	0.0655558	0.0451558															0.00310206	0.0217138		0.0482448	1.36589
61.0981	19.1854	1	55	0.000662312	0			26.7373	43.7967	156	46	0.00492718	0.0222319			77.2574	37.6687	100	61	0.0485021	0.00300647			48.339	18.6141	82	39	0.075386	0.115111															0.161773	0.0718265		0.679555	0.00942652
61.099	19.0449	2	55	0.00540292	0.00370392			26.8489	44.0619	157	46	0.00413469	0.0155232			75.7513	38.3777	101	61	0.0432284	0.519536			48.6929	18.9786	83	39	0.0849839	0.0483825															0.0640978	0.017573		0.0412145	0.0171395
61.2543	19.1272	3	55	0.00717366	0.00579266			26.521	44.2334	158	46	0.00498743	0.0256784			76.1059	38.2767	102	61	0.0548852	0.0254849			48.413	18.218	84	39	0.0910454	0.123134															0.0632222	0.00833564		0.0220301	0.0633938
60.6281	19.2876	4	55	0.00816175	0.0783646			26.9855	44.53	159	46	0.00487114	0.0569476			76.233	38.185	103	61	0.0626989	0.00460683			47.9523	17.8542	85	39	0.092486	0.0646114															0.00358691	0.0773507		0.43092	0.0865236
60.8331	18.9603	5	55	0.00338044	0.0279782			26.5103	44.4209	160	46	0.00614554	0.0445778			75.0427	38.8229	104	61	0.0709201	0.341947			47.8239	18.7574	86	39	0.0941964	0.15605															0.00246971	0.129578		0.0333435	0.0108141
61.1553	18.7787	6	55	0.00513179	0.0256428			26.6375	44.3906	161	46	0.00512373	0.00320564			75.6249	38.8349	105	61	0.0733791	0.0635698			48.2644	18.0317	87	39	0.0933564	0.13514															0.000686784	0.046132		0.00127574	0.0788404
60.9677	18.6423	7	55	0.0071383	0.010084			26.8742	44.1648	162	46	0.00449726	0.0200748			77.3747	39.2305	106	61	0.0827537	0.603446			48.1955	17.6624	88	39	0.0960738	0.026463															0.270676	0.0115996		0.00135963	0.00406368
60.5735	19.4744	8	55	0.00632286	0.158975			26.9035	44.1598	163	46	0.00387359	0.000166038			76.7832	38.9609	107	61	0.0908226	0.0792339			48.3051	17.7914	89	39	0.0851427	0.00537133															0.170771	0.0286089		0.00244355	0.00184238
60.8007	19.0025	9	55	0.00203278	0.0514354			26.5777	44.1152	164	46	0.00623645	0.020281			76.3347	39.0323	108	61	0.0927326	0.0386701			47.6286	18.4012	90	39	0.0687268	0.155509															0.0488046	0.0785183		0.288528	0.00717484
61.2166	19.3271	10	55	0.0011832	0.0521876			26.8978	43.9374	165	46	0.00419805	0.0251404			76.3396	38.774	109	61	0.100637	0.0125168			47.9661	18.9756	91	39	0.0702131	0.0832363															0.00641381	0.000364872		0.0121753	0.0159884
61.324	18.9018	11	55	0.0029583	0.0360784			26.5986	43.9453	166	46	0.00555422	0.0167947			76.6323	38.4342	110	61	0.0991694	0.0377163			49.0362	19.9139	92	39	0.0778839	0.379783															0.0422431	0.118747		0.0607164	0.076002
66.6344	40.2809	1	56	0.0347109	0			26.6503	44.2249	167	46	0.00352849	0.01516			75.2736	39.301	111	61	0.0985272	0.487034			49.7614	19.3617	93	39	0.0935072	0.155781															0.0360023	0.0194344		0.00933853	0.0537206
67.0375	40.1734	2	56	0.0151814	0.0326228			26.2365	43.9956	168	46	0.00920098	0.0419656			76.3941	39.1699	112	61	0.106831	0.238636			49.9572	19.9614	94	39	0.0939864	0.0746191															0.507927	0.0475508		0.0526343	0.136642
66.7324	40.7821	3	56	0.021049	0.0869183			26.1992	44.3827	169	46	0.0115797	0.0283661			76.5607	38.9201	113	61	0.116267	0.0169131			50.029	19.8795	95	39	0.0926897	0.0022229															0.00750697	0.00213133		0.033782	0.0173808
66.8189	39.9423	4	56	0.0228795	0.133629			25.9401	44.4223	170	46	0.0134957	0.0128787			77.115	38.5105	114	61	0.128662	0.0890603			49.7308	19.5956	96	39	0.0970894	0.0317905															0.003372	0.010371		0.0558129	0.00389371
66.6041	38.5242	5	56	0.0284556	0.385715			26.3816	44.1882	174	46	0.00301156	0.0468104			77.3045	37.9952	115	61	0.135319	0.0565132			49.7016	19.2767	97	39	0.0928512	0.0192242															0.00452057	0.0330571		0.159301	0.0407003
66.605	39.0437	6	56	0.0237013	0.0506145			26.4129	44.7949	175	46	0.00744051	0.0691896			78.1556	38.8371	116	61	0.128776	0.268704			48.8834	19.3192	98	39	0.0643675	0.125876															0.0202432	0.0392914		0.000479316	0.0161971
66.9034	39.3899	7	56	0.0273598	0.0391657			76.2777	51.4377	168	47	0.0114468	0			76.7451	37.9708	117	61	0.0709835	0.513733			48.5213	19.6704	99	39	0.0687976	0.0477138															0.000422692	0.0533452		0.0649204	0.0374865
67.0356	39.9036	8	56	0.0355719	0.0527599			76.552	51.2505	169	47	0.00623751	0.0206822			76.2793	37.889	119	61	0.0477938	0.0419452			48.8676	19.7112	100	39	0.0829175	0.0227921															0.0232939	0.0253513		0.114231	0.176091
67.2674	39.7702	9	56	0.0337813	0.0134132			76.8603	51.259	170	47	0.00810675	0.017829			75.4503	36.1837	120	61	0.0386526	0.674113			48.5938	20.1	101	39	0.0717179	0.0423983															0.00307597	0.264654		0.0289168	0.0249986
66.2686	39.3116	10	56	0.0370775	0.226491			77.2401	51.4143	173	47	0.0103681	0.0315712			76.4521	38.3115	121	61	0.0470791	1.03707			48.6196	20.153	102	39	0.0628254	0.000650041															0.0184653	0.0854403		0.117119	0.0701752
65.6623	39.4005	11	56	0.041997	0.0703876			76.9119	51.2886	174	47	0.0100624	0.0231626			38.3276	40.4457	67	62	0.000657674	0			48.8482	20.3164	103	39	0.0938671	0.0148105															0.106687	0.0857576		0.0180749	0.0811987
66.4775	39.5382	12	56	0.0397023	0.128139			77.096	50.7474	175	47	0.00714207	0.0612623			38.2234	40.3323	68	62	0.00495585	0.00444517			82.7423	44.8953	1	40	0.0027105	0															0.0359024	0.23498		0.0450458	0.359219
66.1436	39.4058	13	56	0.0443768	0.0241932			76.4374	51.3713	176	47	0.00810173	0.154299			38.3928	40.7956	69	62	0.00469178	0.0456253			82.3813	45.484	2	40	0.0131525	0.0893958															0.00881981	0.169582		0.0948696	0.00363472
66.7742	38.5506	14	56	0.0449619	0.211727			76.6392	51.1875	177	47	0.00689412	0.0139725			38.1426	40.6406	70	62	0.00387479	0.0162447			82.2862	45.5594	4	40	0.0122542	0.00276527															0.00142714	0.265547		0.0372246	0.0490575
66.7602	39.0104	15	56	0.0435435	0.039682			76.7387	52.0254	178	47	0.00511568	0.133505			38.2893	40.3255	71	62	0.00549125	0.0226607			82.9891	45.5749	5	40	0.0136109	0.0926876															0.0819792	0.00013711		0.120891	0.0464706
66.1458	39.3963	16	56	0.0443716	0.0987011			76.7888	51.6591	179	47	0.00682336	0.0256248			38.4962	40.6271	72	62	0.00393018	0.0250754			82.8354	45.3764	6	40	0.0137845	0.011821															0.0654166	0.265835		0.00243071	0.000532244
66.4729	39.732	17	56	0.0300757	0.0411987			76.7245	51.1057	180	47	0.00617074	0.0582099			38.5486	40.5507	73	62	0.00512209	0.00160899			82.8122	45.5565	7	40	0.0138479	0.00618339															0.00930592	0.00207732		0.00136403	0.00223465
67.7262	39.1337	18	56	0.034482	0.36159			76.576	51.3905	181	47	0.00344284	0.0193495			38.6858	40.3888	74	62	0.00518296	0.0084441			82.6858	45.6301	8	40	0.0142641	0.00400863															0.0129803	0.00047571		0.033911	0.149883
66.8147	40.134	19	56	0.0326988	0.343387			76.9313	51.0623	182	47	0.00280369	0.0438756			38.636	40.7391	75	62	0.00428177	0.0234724			82.7698	45.6178	9	40	0.015725	0.00135215															0.000795646	0.0457556		0.14148	0.0221197
68.2858	39.8938	20	56	0.0436568	0.416636			41.9402	27.258	1	48	0.00433154	0			38.5629	40.4116	76	62	0.00512317	0.0211071			83.3941	45.0726	10	40	0.0154423	0.128805															0.0915186	0.0220716		0.64402	0.00141248
67.7067	39.5074	21	56	0.0477656	0.0908949			42.1949	27.1414	3	48	0.00735493	0.0147102			38.2871	40.6714	77	62	0.00465262	0.0269108			82.6949	45.1967	11	40	0.0150687	0.0945697															0.0236147	0.0307913		0.00748228	0.000807123
67.476	39.7101	22	56	0.0423925	0.0176786			42.3865	27.1401	4	48	0.00553138	0.0068801			38.301	40.5489	78	62	0.00496406	0.00285155			82.5156	45.2858	12	40	0.0161401	0.00751163															0.00036948	0.0647626		0.0727177	0.0650718
68.2875	39.15	23	56	0.0495335	0.18228			42.1022	27.1855	5	48	0.0069857	0.0155374			38.474	40.8043	79	62	0.00501547	0.0178496			82.7618	45.6481	13	40	0.0130305	0.0359762															0.0535292	0.000353585		0.113054	0.0998983
67.7767	39.5962	24	56	0.0459306	0.0862588			41.5838	27.1356	6	48	0.00860277	0.0508565			38.3858	40.8463	80	62	0.00446547	0.00179091			82.928	45.6201	14	40	0.0144987	0.00533227															0.00102462	0.126137		0.0110759	0.0245961
67.8042	39.6755	25	56	0.0361021	0.00131954			41.8966	27.4628	7	48	0.00557328	0.0384328			38.0805	40.5373	81	62	0.00570678	0.0353683			83.4095	45.5021	15	40	0.0150068	0.0460814															0.0179971	0.0841488		0.08786	0.00939004
67.8825	39.3014	26	56	0.0566306	0.0273879			41.856	27.3575	9	48	0.00758011	0.00239009			38.2625	40.8684	82	62	0.00485601	0.0267633			83.3378	45.2024	16	40	0.0143836	0.0178035															0.0797038	0.0200481		0.0139905	0.0293056
68.0818	24.2068	1	57	0.0520339	0			42.4231	27.3261	10	48	0.00682892	0.0604842			38.5782	40.436	83	62	0.00433592	0.0537395			82.5275	45.5754	17	40	0.0167938	0.149193															0.0119644	0.0225678		0.174748	0.0708302
67.1253	23.0747	2	57	0.0144967	0.411833			42.44	26.6431	12	48	0.00623867	0.0875387			38.6447	40.413	84	62	0.00496518	0.000928054			82.7441	45.3312	18	40	0.0153465	0.0199709															0.0405587	0.0189957		0.00249782	0.0222338
66.6733	23.1805	3	57	0.0288828	0.0404099			41.9012	27.2819	13	48	0.00834393	0.130962			38.5533	40.4136	85	62	0.00426566	0.00156864			82.8821	45.8583	19	40	0.0150715	0.0556678															0.000128853	0.187826		0.228886	0.000654704
67.5063	24.1564	4	57	0.0369833	0.308687			41.8429	26.7933	14	48	0.0064635	0.0454037			38.2303	40.4062	86	62	0.00448835	0.019562			82.1758	45.2445	20	40	0.0169832	0.164193															0.0549808	0.000255992		0.160618	0.0266213
67.9328	25.3431	5	57	0.0326101	0.298142			42.4982	27.2371	15	48	0.00682193	0.117443			38.672	40.2321	87	62	0.00615712	0.0422531			82.9398	45.5919	21	40	0.0163824	0.132068															0.000637123	0.028314		0.000431132	0.000573761
67.6313	24.8939	6	57	0.0332859	0.0548715			42.0644	27.335	16	48	0.00543331	0.0370825			38.5146	40.6438	88	62	0.00496379	0.0364267			82.5171	45.1716	22	40	0.0171401	0.0666207															0.000408887	0.0217619		0.000500056	0.00483256
67.7053	24.8456	7	57	0.0366531	0.00146219			42.2828	26.734	17	48	0.00263994	0.0766553			38.3178	39.9014	89	62	0.00494808	0.110589			82.0998	45.2494	23	40	0.0160335	0.0337899															0.00871517	0.00280107		0.0663485	0.00807028
67.9038	24.6581	8	57	0.0496839	0.0139869			42.2448	27.2585	18	48	0.00603818	0.0518569			38.4266	39.9627	90	62	0.00561023	0.00292459			83.3243	45.4524	24	40	0.0162546	0.288864															0.026196	0.0574351		0.126232	0.045342
67.6829	25.2597	9	57	0.0575013	0.0770203			41.3998	27.0543	19	48	0.0039441	0.141702			38.3521	40.7693	91	62	0.00426659	0.123014			82.5486	45.9125	25	40	0.0164236	0.152493															0.0587452	0.00550112		0.341112	0.000292011
68.5139	25.1385	10	57	0.0532131	0.132254			41.9318	27.4694	20	48	0.00857038	0.0853675			38.3627	40.4357	92	62	0.00519584	0.0208791			82.8012	45.4729	26	40	0.0169599	0.0481963															0.00742498	0.0914033		0.0660179	0.0101747
68.072	24.8709	11	57	0.0536297	0.0500521			41.972	27.3573	21	48	0.0053477	0.00265709			38.4959	40.4661	93	62	0.0056201	0.00350188			83.0124	45.0398	27	40	0.0144325	0.0435289															0.000910103	0.104801		0.00030224	0.0469475
67.6406	24.1234	12	57	0.0496495	0.139651			41.978	27.2884	22	48	0.0045459	0.000895997			38.5619	40.6793	94	62	0.00594825	0.009346			83.0843	45.4842	28	40	0.017107	0.038001															0.00346482	0.000575729		0.00606362	0.00478233
67.8283	23.9867	13	57	0.0685845	0.0101097			42.3985	27.2542	23	48	0.00576524	0.0333741			38.3502	40.6992	95	62	0.00615386	0.00847634			83.013	45.2346	29	40	0.013623	0.0126322															0.00900569	0.0502475		0.00282967	0.0123475
68.7431	25.1315	15	57	0.0970681	0.402628			41.7991	27.2091	24	48	0.00402155	0.0677399			38.5373	40.7108	96	62	0.00569946	0.00659314			82.5033	45.2399	30	40	0.0162963	0.048724															0.147167	0.0607542		0.0583446	0.0732138
69.8043	24.5207	16	57	0.0973237	0.281107			42.4777	27.2494	25	48	0.00368793	0.0866553			38.8484	40.5355	97	62	0.00687689	0.0239022			82.6601	44.9962	31	40	0.0171302	0.0157475															0.00116848	0.0274374		0.23427	0.00051342
69.6558	24.4778	17	57	0.0838733	0.004478			41.7362	26.7696	26	48	0.00528762	0.146272			38.3045	40.9702	98	62	0.00601828	0.0908913			82.7303	45.7638	32	40	0.0149184	0.111417															0.0245974	0.323691		0.150271	0.0419164
68.7986	25.1751	19	57	0.0864254	0.228947			42.1092	26.9058	27	48	0.00377063	0.0295633			38.5148	40.5494	99	62	0.00647081	0.0415004			82.7091	45.5577	33	40	0.0149461	0.00804891															0.0276721	0.000396473		0.00124204	0.0423227
69.4947	24.8638	21	57	0.092216	0.10904			45.7674	25.0697	1	49	0.000637319	0			38.6501	40.8521	100	62	0.00661913	0.0206113			79.6958	43.5333	34	40	0.0173801	2.47091															0.335549	0.0544463		0.0093565	0.00699273
69.139	25.337	22	57	0.105293	0.0657232			45.6179	25.375	2	49	0.00926891	0.0216727			38.4847	40.8898	101	62	0.00569469	0.00539318			82.5913	45.0339	35	40	0.0155125	1.99415															0.0423777	0.0334872		0.00986509	0.183876
69.4391	24.9631	23	57	0.17949	0.0431096			46.099	24.9618	3	49	0.00737574	0.075412			38.6901	40.6112	102	62	0.00775548	0.0224581			82.3818	43.5188	36	40	0.0131616	0.438639															0.00166994	1.04629		0.0208727	0.201207
48.5553	19.0167	3	58	0.00174272	0			45.7227	25.0879	5	49	0.00763747	0.0295314			38.8074	40.9315	103	62	0.00607097	0.0218208			82.9003	45.2774	37	40	0.0126042	0.630329															0.0116349	0.0332385		0.013307	0.0427806
51.8764	20.9566	4	58	0.0791859	2.77362			46.0623	24.913	7	49	0.004695	0.0273565			38.6415	40.7614	104	62	0.00620453	0.0105878			82.8676	45.3212	38	40	0.0120861	0.000561149															0.0163128	0.0216135		0.169896	0.165223
51.4737	21.1747	5	58	0.063157	0.0393268			46.2356	25.2568	8	49	0.00682813	0.0277858			38.3948	40.6635	105	62	0.00885335	0.01321			82.799	45.261	39	40	0.0139086	0.00155989															0.126596	0.0100378		0.162067	0.00209668
49.7035	19.888	6	58	0.0702475	0.897969			46.1475	24.5035	10	49	0.00404349	0.107857			38.2826	40.8997	106	62	0.00767706	0.0128167			82.7929	44.764	40	40	0.0121231	0.046328															0.0519794	0.00997596		0.59059	0.010919
50.0217	20.7475	7	58	0.0679212	0.157507			45.2776	24.978	11	49	0.00524875	0.184093			38.68	40.224	107	62	0.00777328	0.115207			83.2172	45.2796	41	40	0.0146049	0.08361															6.92137e-05	0.0125985		0.0978727	0.114354
49.576	21.2123	8	58	0.0493628	0.077743			46.0699	24.8723	13	49	0.0141148	0.11978			38.8036	40.2622	108	62	0.00672639	0.00313999			82.9033	45.6898	42	40	0.0140926	0.0500052															0.213563	0.0215382		0.0844081	0.0359355
50.9907	21.6543	9	58	0.0663802	0.411858			74.6849	70.1168	1	50	0.408489	0			38.8257	40.6252	109	62	0.00628003	0.024797			83.3203	45.3176	43	40	0.0136142	0.058565															0.000975381	0.0165019		0.0223104	0.0263833
51.0218	21.1492	10	58	0.0886949	0.0480111			74.6787	70.1929	2	50	0.0298135	0.00109377			38.3391	40.8261	110	62	0.00766729	0.0519619			83.1637	45.3145	44	40	0.0146321	0.00459743															0.182597	0.0303586		0.000690244	0.163148
50.8516	20.182	11	58	0.0658326	0.180846			74.228	69.7249	3	50	0.125124	0.0791485			38.735	40.9029	111	62	0.00718397	0.0305008			82.8786	45.1733	45	40	0.0147132	0.0189824															0.000958919	0.0348425		0.100567	0.00985809
50.1967	20.9501	12	58	0.111394	0.191055			76.2924	69.7482	4	50	0.127851	0.799162			38.356	40.7104	112	62	0.00653724	0.0338738			82.8169	45.1095	46	40	0.0146839	0.00147661															0.0597792	0.00485157		0.0215258	0.0706906
50.1597	20.441	13	58	0.0806507	0.048857			76.9901	69.3973	5	50	0.0922111	0.114381			38.8122	40.8859	113	62	0.0070494	0.044788			82.6731	45.2271	47	40	0.0150239	0.00646714															0.00136298	0.00775508		0.0975227	0.00605832
49.5361	19.832	14	58	0.0817952	0.142452			73.8271	68.2402	7	50	0.102106	2.1269			38.3109	40.6988	114	62	0.00651841	0.053674			83.0793	45.4055	48	40	0.0135763	0.0368951															0.000979098	0.00699292		0.0698187	0.00597058
51.5895	21.528	15	58	0.175354	1.32988			78.376	28.0011	7	51	0.00210216	0			38.7015	40.4746	115	62	0.00725411	0.0380266			83.0324	45.3182	49	40	0.0151394	0.00183805															0.00276334	0.250456		0.00224544	0.0568663
48.6467	20.3739	16	58	0.0815162	1.87347			77.8716	28.5084	8	51	0.0135385	0.0959432			39.0317	40.939	116	62	0.00759374	0.0608762			82.6355	45.2174	50	40	0.0137862	0.0314433															0.00400863	0.0162605		0.0651005	0.0552002
48.7772	20.6382	18	58	0.177652	0.0162857			77.9443	29.3444	9	51	0.0252615	0.132041			38.4347	40.9529	117	62	0.00596511	0.066856			82.9157	45.0729	51	40	0.0160617	0.0186345															0.000305141	0.836292		0.00962839	0.296659
50.4437	18.9332	19	58	0.0992815	1.06576			78.5449	28.654	10	51	0.00678703	0.157016			38.6212	40.9129	118	62	0.00813129	0.00682243			82.9091	45.3568	52	40	0.0165079	0.01512															0.135838	0.000768789		0.0752776	0.348394
57.9479	51.5297	3	59	0.0141434	0			78.1011	28.8591	11	51	0.0196223	0.0448255			38.6493	40.8471	119	62	0.00671968	0.000959648			82.6409	45.3671	53	40	0.0153482	0.0135077															0.000309746	0.211068		0.049794	0.141246
57.4274	51.564	4	59	0.010391	0.0510047			77.4207	29.3623	12	51	0.0622199	0.134277			38.6597	40.8666	120	62	0.0075715	9.1475e-05			82.9208	45.538	54	40	0.0170322	0.0201664															0.000294051	0.000614065		0.0970207	0.109097
58.0621	52.0312	5	59	0.0139585	0.11645			76.5355	72.3988	20	52	0.0599128	0			39.0372	40.6908	121	62	0.00964906	0.032511			82.322	45.4928	55	40	0.0174979	0.0676146															0.0251297	0.000293347		0.141657	0.0159063
57.4842	51.6565	6	59	0.0153957	0.0889512			77.3821	72.4182	21	52	0.0136357	0.134448			38.1682	41.0395	122	62	0.0067961	0.164396			82.9898	44.8957	56	40	0.0176339	0.15045															0.221274	0.187569		0.113136	0.113809
56.961	51.9752	7	59	0.0155693	0.0703735			77.7943	71.6571	22	52	0.0284042	0.140493			38.3709	40.459	123	62	0.009053	0.0708916			82.8933	45.3303	57	40	0.0179749	0.037168															0.0919326	0.043057		0.0300144	0.0791444
57.8468	51.5432	8	59	0.011605	0.1821			78.1818	71.814	23	52	0.0280147	0.0327788			39.0913	40.5259	124	62	0.00952971	0.0981324			83.2319	44.9541	58	40	0.0181614	0.0480261															0.0248105	0.167968		0.123203	0.00118981
57.8641	51.6841	9	59	0.0214016	0.00377725			78.2517	71.0121	25	52	0.0313814	0.121497			38.2666	40.9035	125	62	0.0083779	0.154232			82.5735	44.9957	59	40	0.0194966	0.0816008															0.00973235	0.00110726		0.0614502	0.00164081
57.8218	51.737	10	59	0.016134	0.000859215			77.9428	71.8413	26	52	0.062048	0.146802			39.077	40.3902	126	62	0.0103303	0.17254			83.0625	44.9828	60	40	0.0195832	0.0448683															0.000972343	0.0180194		0.419237	0.00790452
58.1346	51.2456	11	59	0.0169676	0.0636121			73.1929	27.5884	26	53	0.0562703	0			38.1773	41.1227	127	62	0.0100762	0.25238			82.871	44.8937	62	40	0.0168833	0.00836468															0.00138469	0.0504064		0.00373557	0.00112742
58.2478	51.0094	12	59	0.0212779	0.0128683			72.8858	26.9233	27	53	0.0111037	0.100632			38.5784	41.2261	128	62	0.00974828	0.0321711			82.6115	44.9534	63	40	0.0171928	0.0132906															0.153098	0.0291828		0.11159	0.00677238
59.1988	51.0761	13	59	0.0155304	0.170406			72.4665	26.9088	28	53	0.0208954	0.0329964			38.9003	40.7384	129	62	0.0081985	0.0640415			82.332	44.6336	64	40	0.0182518	0.0338261															0.00318196	0.0582213		0.0800061	0.00210364
57.5969	51.7875	15	59	0.0181603	0.576024			72.5611	27.246	29	53	0.0246086	0.0229919			38.421	40.8577	130	62	0.00401547	0.0457394			82.805	45.3253	65	40	0.0172609	0.131666															0.0081536	0.0833333		0.449001	0.0281558
58.3063	51.2124	16	59	0.0157664	0.156369			72.8394	27.1605	30	53	0.0205528	0.0158843			60.8802	52.7365	90	63	0.0299439	0			83.0299	45.2439	66	40	0.0174038	0.0107197															0.0300912	0.226482		0.0650994	0.00112094
58.0104	51.4797	17	59	0.00931701	0.0298122			74.0819	27.2201	31	53	0.0208364	0.29015			60.3727	52.7127	92	63	0.0118101	0.0484			82.9117	45.3207	67	40	0.0207617	0.00372023															0.004901	0.499096		0.000205407	0.0990042
58.7837	51.1362	18	59	0.0195308	0.134233			46.9202	23.364	27	54	0.0277405	0			61.7337	52.9818	93	63	0.0148764	0.360869			82.9691	44.8734	68	40	0.0140943	0.0381345															0.000993018	0.0200472		0.0333114	0.671543
57.9181	51.7097	19	59	0.0202971	0.202161			46.0564	23.3258	28	54	0.0153974	0.140153			61.8739	53.4857	94	63	0.0204117	0.0512782			82.8727	44.6321	69	40	0.0177263	0.0126541															0.14477	0.016882		0.121158	0.182961
58.1474	51.1736	21	59	0.0100349	0.0637521			45.8474	23.3836	29	54	0.0187263	0.00882226			61.0895	52.515	95	63	0.0219426	0.292045			83.094	44.778	70	40	0.0115066	0.013173															0.0196087	0.108492		0.110864	0.000462062
58.2073	51.4586	22	59	0.0114721	0.0159012			45.0466	23.3863	30	54	0.0419788	0.120248			61.2681	52.7344	97	63	0.0292353	0.0150123			82.7535	45.1307	71	40	0.0124912	0.0450756															0.0116533	0.0678236		0.220616	0.034902
65.6076	21.442	8	60	0.0596077	0			46.0567	22.8561	31	54	0.0225775	0.244025			61.0275	52.6685	99	63	0.0423776	0.0116701			82.8075	44.6008	72	40	0.0132932	0.0532076															0.0185321	0.0160511		0.0108891	0.00415709
65.4907	21.7073	9	60	0.0124524	0.0157643			52.7717	67.9239	32	55	0.0381695	0			60.3756	52.509	100	63	0.0444817	0.0844526			82.998	45.0826	73	40	0.0116643	0.0503389															0.0719745	0.0269375		0.0661352	0.0376256
65.3764	21.2397	10	60	0.0289189	0.0434425			51.653	69.2113	33	55	0.0211284	0.545379			61.2511	52.7941	101	63	0.045156	0.158968			82.8567	44.919	74	40	0.0122196	0.00875834															0.00849297	0.103106		0.0953088	0.000444801
65.6153	21.7155	11	60	0.0330595	0.0531434			51.7744	69.0069	34	55	0.0415044	0.0105961			61.1052	53.5092	102	63	0.0422337	0.0998659			82.8203	44.7323	75	40	0.0128741	0.00678935															0.0391016	0.514653		0.0345695	0.109704
64.8013	21.2078	13	60	0.0349152	0.172577			51.1726	68.6697	35	55	0.0362122	0.0892097			61.3226	52.4669	103	63	0.0454212	0.212562			82.8639	45.1158	76	40	0.011569	0.0279315															0.0111054	0.0729589		0.00990939	0.0357859
65.1182	21.9393	14	60	0.0506776	0.119164			52.1257	68.8861	36	55	0.0381603	0.179107			61.2174	52.4285	104	63	0.051336	0.00234771			83.1453	45.0327	77	40	0.0124347	0.0161364															0.683464	0.0726497		0.0458629	0.00159875
65.6703	21.2128	15	60	0.0443582	0.156121			52.0946	68.3644	37	55	0.0511706	0.0511952			61.4242	52.554	105	63	0.0521452	0.0109675			82.622	45.5763	78	40	0.0169229	0.106756															0.0821788	0.172368		0.012229	0.0916738
65.935	20.4456	16	60	0.0458455	0.123493			50.8937	68.7717	38	55	0.0469703	0.301515			61.3882	53.3121	106	63	0.0406068	0.107996			82.7792	44.8801	79	40	0.0096853	0.095535															0.000503626	0.000483086		0.00240182	0.0235059
65.967	21.1553	17	60	0.0576269	0.0946133			49.7696	68.3712	39	55	0.0446658	0.266987			61.5244	53.991	107	63	0.0405755	0.0899155			82.753	45.14	80	40	0.0114974	0.0128024															0.0363026	0.0521106		0.0974068	0.135052
65.8161	21.4702	18	60	0.0466884	0.0228671			51.7027	69.0337	41	55	0.0096414	0.782945			61.967	54.1031	108	63	0.0476685	0.0390926			82.8206	45.0247	81	40	0.0123259	0.00334913															0.138138	0.140686		0.0421145	0.165331
64.2526	21.9324	19	60	0.0283678	0.498375			51.0406	68.9652	42	55	0.0243821	0.0830878			61.8582	54.1355	109	63	0.0582458	0.00241505			82.4328	44.7407	82	40	0.0128554	0.0433262															0.00132601	0.108907		0.102218	0.000124259
65.2407	22.0092	20	60	0.0393437	0.184172			52.1455	69.0219	43	55	0.0345804	0.229515			61.9748	54.3516	110	63	0.0647516	0.0113059			83.0956	44.4384	83	40	0.0137358	0.0995035															0.0338211	0.0810045		0.0105527	0.00763355
64.7718	21.9077	21	60	0.0269496	0.0431593			52.2651	69.1092	44	55	0.0223055	0.00411224			61.9996	54.7386	111	63	0.0696074	0.0282075			82.7528	45.0947	84	40	0.0150327	0.102784															0.0110413	0.0158518		0.0013559	0.0763846
64.6635	22.4309	22	60	0.0273154	0.0535269			37.3013	37.8879	1	56	0.0663811	0			62.1137	54.4125	112	63	0.0889171	0.0223933			82.2132	45.2154	85	40	0.0121204	0.0573092															0.00397203	0.00585718		0.00254334	0.00418498
64.5156	21.7363	23	60	0.0379179	0.0945622			37.4068	37.3098	2	56	0.0144151	0.0647375			67.3765	32.1985	95	64	0.113103	0			83.2227	44.8916	86	40	0.0137637	0.210735															0.000894339	0.29385		0.206734	0.0517465
64.7151	21.8434	24	60	0.035982	0.00961334			37.2967	37.4261	3	56	0.0260165	0.00480485			67.9464	33.2496	97	64	0.0308811	0.268049			82.9651	45.01	87	40	0.0142563	0.015071															0.068133	0.263243		0.0268906	0.0234394
64.1016	22.1261	25	60	0.0541948	0.0855498			37.3409	37.9542	4	56	0.0318635	0.0526631			67.8629	33.2487	98	64	0.0511052	0.00130895			82.6352	44.845	88	40	0.0140517	0.0255163															0.338427	0.0209821		0.108762	0.000451496
66.7366	21.2895	27	60	0.0518392	1.4331			37.4332	37.649	5	56	0.0390185	0.0190656			68.3849	32.1497	99	64	0.0706437	0.277562			82.6195	45.1191	89	40	0.0135777	0.0141349															0.000355	0.131158		0.338457	0.0539369
66.1582	21.2996	28	60	0.0263456	0.0627464			37.8662	38.0683	6	56	0.0468008	0.068112			68.2198	32.1786	100	64	0.0696095	0.00527011			82.3606	45.0663	90	40	0.013197	0.0130882															0.148381	0.00281094		0.0861518	0.0683773
66.5783	20.2069	30	60	0.038347	0.256957			37.7156	38.0584	7	56	0.050016	0.00426985			69.2935	33.0997	101	64	0.0196813	0.37522			83.01	45.0378	91	40	0.0121176	0.0792095															0.0855379	0.106828		0.0704409	0.0312584
33.3196	29.9737	9	61	0.0820038	0			37.698	38.0017	8	56	0.0493517	0.000660943			67.2165	33.3251	102	64	0.0364517	0.818357			83.2105	44.8692	92	40	0.0146112	0.0128725															0.00976181	0.0514265		0.084193	0.000528984
33.1684	30.3317	10	61	0.0333976	0.0283223			37.5715	37.8172	9	56	0.0500188	0.00938373			68.091	33.0718	103	64	0.0393518	0.15542			82.5152	45.205	93	40	0.0177716	0.111803															0.00100706	0.0132713		0.103289	0.0598662
32.4871	28.8121	12	61	0.0636689	0.519967			37.4551	38.2708	10	56	0.049843	0.0411286			69.1184	31.1616	105	64	0.0687964	0.882039			82.9893	44.4323	94	40	0.0124562	0.154111															0.0227653	0.0498033		0.0453843	0.304956
33.7704	29.4227	14	61	0.0806895	0.378668			37.7361	38.7148	11	56	0.0519983	0.0517673			69.0516	32.1679	106	64	0.0538611	0.190694			82.6154	45.0826	95	40	0.0163912	0.105507															0.0800157	0.000557668		0.0898156	0.0284324
33.0191	29.9288	15	61	0.0605255	0.153856			38.2455	38.3363	12	56	0.0545006	0.0755141			68.193	32.886	107	64	0.0698152	0.234905			82.1656	44.8735	96	40	0.0110155	0.0461421															0.0608385	0.0106597		0.0623655	0.000255851
33.1152	29.4677	16	61	0.0181052	0.0416021			37.8204	40.0847	13	56	0.0571966	0.607004			67.2539	34.0803	109	64	0.0435276	0.432813			82.3324	45.0028	97	40	0.0142741	0.0083552															0.00195247	0.396278		0.108945	0.0319223
33.6891	29.3393	17	61	0.067903	0.0648514			38.4227	40.6346	14	56	0.0576067	0.124721			42.7254	15.2353	98	65	0.000314783	0			82.8937	45.3174	98	40	0.0132082	0.0776286															0.0616614	0.237836		0.0803401	0.00110872
34.8706	27.2212	18	61	0.01748	1.10293			38.0314	39.433	15	56	0.0609675	0.299409			42.4589	14.5631	99	65	0.00885131	0.0980451			81.9332	44.9888	99	40	0.0100473	0.193245															0.00824428	0.0181402		0.144641	0.0231551
41.4384	41.2008	10	62	0.0042394	0			37.8989	39.4888	16	56	0.0657245	0.00387697			43.0441	14.5626	101	65	0.00597456	0.0642263			82.3304	44.6279	100	40	0.00727982	0.0540052															0.127471	0.0479166		0.0085543	0.000708392
41.5525	41.1883	12	62	0.00356751	0.00246974			38.1505	38.9357	17	56	0.0696344	0.0692238			42.8852	14.4924	102	65	0.007283	0.00565717			75.3533	36.214	77	41	0.0843684	0															0.000821176	0.00129997		0.0902428	0.00225836
41.7923	41.8436	13	62	0.00285923	0.0912896			37.4474	38.941	18	56	0.0707287	0.0926813			42.6139	14.3213	103	65	0.00682588	0.0192922			75.7379	36.8214	79	41	0.0579366	0.0969059															0.0619338	0.0417728		0.0010506	0.0386909
41.8933	41.3547	15	62	0.00541299	0.046721			37.6869	38.8534	19	56	0.0760142	0.0121956			43.3036	13.9462	104	65	0.0218474	0.115562			75.4006	37.0912	81	41	0.0683637	0.0349718															0.0132814	0.0454555		0.0129908	0.00094819
41.5215	41.344	16	62	0.00441202	0.025937			37.4496	39.5626	20	56	0.0775947	0.104871			42.5839	14.3667	105	65	0.0230661	0.130248			75.8925	37.4642	82	41	0.0796623	0.0714487															0.0106957	0.235438		0.00389859	0.237341
41.6143	41.1649	17	62	0.00290428	0.00762713			37.6448	40.017	21	56	0.074266	0.0458682			57.8234	13.0801	102	66	0.0801248	0			75.7033	36.9772	83	41	0.0879178	0.0511786															0.00360569	0.0121613		0.0637628	0.000424812
41.6754	41.4714	18	62	0.0013671	0.0183081			37.3292	39.5532	22	56	0.0734374	0.0590031			60.9463	13.4025	104	66	0.0272951	1.84816			75.4632	36.9763	84	41	0.0570313	0.010809															0.000973172	0.125257		0.0125868	0.00158134
41.7888	41.5994	19	62	0.00289228	0.00548451			37.102	39.174	23	56	0.078511	0.0366407			60.8418	13.986	105	66	0.0406958	0.065881			75.499	36.4893	85	41	0.0953543	0.0447008															0.224706	0.127048		0.0360359	0.000411509
61.0363	18.9885	14	63	0.0728791	0			37.7552	38.8628	24	56	0.0854585	0.0981647			61.6115	13.3622	106	66	0.0451924	0.184028			75.1511	36.8985	86	41	0.0735846	0.0540862															0.120028	0.0153468		0.0566199	0.0124889
61.4766	18.5917	16	63	0.0220722	0.0658892			37.4346	38.8347	25	56	0.0828675	0.019426			61.0508	13.0829	107	66	0.0578462	0.0735728			77.9063	39.819	87	41	0.0667968	3.02258															0.028536	0.138935		0.0285435	0.00655777
61.1177	18.6095	17	63	0.0265913	0.0242108			36.5321	38.8148	26	56	0.0843153	0.152791			60.8337	13.2032	108	66	0.0532569	0.0115511			77.4043	40.4659	88	41	0.121261	0.125699															0.0281088	0.019661		0.0452157	0.0218666
60.3926	18.3844	19	63	0.0328817	0.108078			34.7573	38.6196	27	56	0.0869165	0.597752			60.8521	13.2653	109	66	0.0526992	0.000787939			75.3719	37.2809	89	41	0.0857821	2.67653															0.0470684	0.082271		0.197652	0.0750009
60.8969	19.4319	21	63	0.049127	0.25342			35.55	38.6149	28	56	0.0873581	0.117825			57.4268	12.9381	110	66	0.042243	2.21997			75.5157	36.7019	91	41	0.0956239	0.0667514															0.0260604	0.00712542		0.127066	0.000921659
61.751	19.1196	22	63	0.0608166	0.15506			35.2038	38.5678	29	56	0.0876893	0.0228804			59.994	13.4829	111	66	0.0294627	1.29142			75.9635	37.8086	93	41	0.0924206	0.267262															0.0419815	0.0386006		0.0713493	0.0894684
61.2761	18.8403	24	63	0.0739811	0.0569177			35.4781	39.0487	30	56	0.0864381	0.0574597			60.9205	12.7606	112	66	0.0326408	0.258742			75.5413	36.204	94	41	0.0516429	0.516176															0.0168402	0.00203169		0.0361102	0.000586533
60.7711	18.822	25	63	0.0902655	0.0478904			35.7048	39.1121	31	56	0.0901545	0.0103888			60.476	12.9693	113	66	0.0370691	0.0452072			75.3832	36.4795	96	41	0.0579702	0.0189113															0.0458311	0.000308394		0.310828	0.0207377
61.816	19.1062	26	63	0.104981	0.219888			36.6104	39.151	32	56	0.0864757	0.154064			60.7662	12.8228	114	66	0.0362648	0.0198144			75.267	36.3867	97	41	0.0575685	0.00414553															0.74597	0.0365026		0.11434	0.0229797
60.8001	19.3225	27	63	0.12346	0.202305			37.0389	39.064	33	56	0.0859626	0.0358395			60.8767	13.1497	115	66	0.0406745	0.0223242			75.5257	36.383	99	41	0.0708479	0.012557															0.0029061	0.0731841		0.119894	0.0146138
61.2453	19.3192	28	63	0.136688	0.037173			37.122	39.6784	34	56	0.0899583	0.0720632			61.0053	13.603	116	66	0.0442957	0.041633			75.084	36.941	100	41	0.109993	0.0949576															0.025078	0.0580282		0.000801524	0.000705154
61.4363	19.7076	29	63	0.15235	0.0351409			36.5671	39.8691	35	56	0.0906666	0.0645553			61.3098	13.0078	117	66	0.0520365	0.0838256			75.1446	36.7956	102	41	0.0989925	0.00465029															0.0151454	0.0615785		0.170474	0.0125116
60.5842	19.3927	30	63	0.163073	0.154742			37.1313	39.1212	36	56	0.0946143	0.164561			60.9221	12.7129	118	66	0.0480905	0.0444886			75.0684	36.5598	104	41	0.107931	0.0115224															0.0102732	0.211745		0.146627	0.0176477
61.0157	19.8888	31	63	0.172382	0.0810561			36.5274	38.8665	37	56	0.103228	0.0805512			60.7959	12.7492	119	66	0.0533161	0.00323235			75.4372	36.7232	105	41	0.0583938	0.0305203															0.0260345	0.00653135		0.446994	0.0225424
60.7241	19.5393	32	63	0.175833	0.0388446			34.7017	38.6214	38	56	0.108171	0.636246			60.3981	12.9081	120	66	0.0604073	0.0344149			75.6151	36.7244	106	41	0.00489851	0.00592921															0.000410715	0.383828		0.0378467	0.0223339
59.9773	19.9335	33	63	0.182395	0.133695			35.499	38.7644	39	56	0.100115	0.12304			60.7601	13.2985	121	66	0.0748065	0.05315			75.1264	36.8992	107	41	0.00937914	0.0505017															0.000719561	0.0529644		0.201622	0.178567
58.7039	20.5416	34	63	0.194051	0.373365			35.2607	39.3999	40	56	0.0915726	0.0863825			60.5617	13.7004	122	66	0.0611507	0.0376628			8.77362	36.6341	88	42	0.00242704	0															0.045817	0.00944901		0.00199128	0.0019536
59.2586	21.868	35	63	0.207286	0.387616			35.5366	39.0103	41	56	0.0865869	0.0427363			60.2213	13.8249	123	66	0.0425835	0.0246284			9.45691	36.3824	89	42	0.0562584	0.0994175															0.00967531	0.10686		0.0609332	0.0582259
58.9546	21.5827	36	63	0.221614	0.0326007			35.5872	39.5105	42	56	0.0781344	0.0474002			60.8138	13.9068	124	66	0.0444552	0.0670818			8.42024	36.6329	91	42	0.0321408	0.213269															0.0375964	0.135092		0.0425727	0.0251042
58.1621	21.1508	37	63	0.236313	0.152728			36.1314	39.0081	43	56	0.0746553	0.102857			59.8611	13.6132	125	66	0.058836	0.186365			8.9917	36.3677	92	42	0.0411001	0.0744232															0.025475	0.00172719		0.0570515	0.000830628
58.6025	21.8491	38	63	0.253792	0.127785			35.709	38.664	44	56	0.0796853	0.0556528			60.4911	12.9907	126	66	0.0566502	0.14711			9.90059	36.8359	94	42	0.0302222	0.195989															0.0382807	0.0201663		0.18778	0.0136659
58.2783	21.4878	39	63	0.258457	0.0441829			37.2012	39.6305	45	56	0.0795863	0.592646			60.5126	12.8408	127	66	0.0846054	0.00429601			7.01824	36.5187	95	42	0.0240301	1.5766															0.00232157	0.076504		0.0344228	0.363133
58.0831	21.0075	40	63	0.244776	0.050403			37.3219	39.6544	46	56	0.0816455	0.00283884			61.6753	12.9193	128	66	0.10329	0.254628			8.56332	36.6818	96	42	0.059376	0.452603															0.310345	0.158168		0.153249	0.00469986
58.5034	21.4286	41	63	0.289926	0.0663806			36.1981	39.5554	47	56	0.0796956	0.238613			60.1549	12.2774	129	66	0.334415	0.510665			7.90086	37.2417	97	42	0.0308313	0.141052															0.00480742	0.0189163		0.199028	0.0263197
58.2031	20.9435	42	63	0.244817	0.0610389			36.0648	39.6358	48	56	0.0659766	0.00454364			42.7465	14.4629	126	67	0.0149132	0			8.70845	36.1491	99	42	0.0264246	0.346124															0.00134411	0.000906438		7.64922e-05	0.155109
58.9473	20.8784	43	63	0.248822	0.104653			37.343	39.0214	49	56	0.0485157	0.377087			42.5138	14.6173	127	67	0.0415737	0.0146244			77.5299	40.4713	90	43	0.0108407	0															0.149538	0.00510423		0.0213003	0.564515
59.5872	21.4449	44	63	0.292754	0.136918			37.1433	38.51	50	56	0.0606089	0.0565073			42.6559	15.3785	128	67	0.0315559	0.112432			77.1113	40.5075	91	43	0.00578631	0.033089															0.239035	0.000641999		0.00747622	0.000568088
59.2133	21.8124	45	63	0.195562	0.0515311			36.0232	38.6124	51	56	0.0774611	0.237221			44.4522	15.752	129	67	0.0523526	0.631178			77.3534	40.1027	92	43	0.00858501	0.0417105															0.0145677	0.000791722		0.0276078	0.0323326
60.2617	18.9942	46	63	0.280834	1.69522			36.0269	38.99	52	56	0.0638694	0.0267257			42.9382	15.3392	130	67	0.0406068	0.461702			77.4279	40.8059	93	43	0.00797346	0.0937452															0.349657	0.000200828		0.0888917	0.847499
67.3299	33.0099	15	64	0.109686	0			73.6425	48.629	45	57	0.00110567	0			42.9279	15.1648	131	67	0.0512709	0.00572754			77.4231	41.1674	94	43	0.0103264	0.0245167															0.00416192	0.00118838		0.000422702	0.00110607
66.374	32.8188	16	64	0.0181339	0.178164			73.654	47.1483	47	57	0.014584	0.411136			43.3193	15.1385	132	67	0.0456176	0.0288628			77.2991	40.6164	95	43	0.010117	0.0598131															0.148514	0.000541546		0.296658	7.97176e-05
67.0497	32.983	17	64	0.0188531	0.0906484			73.0405	47.7529	48	57	0.0254666	0.139116			42.8018	16.1448	133	67	0.0593325	0.240117			77.0948	41.1195	96	43	0.0109265	0.0552812															0.0492112	0.07376		0.000191175	0.031719
65.7016	32.6507	18	64	0.041018	0.361443			73.0991	47.4931	50	57	0.0133913	0.0133077			42.3445	15.6808	134	67	0.0501826	0.0795773			77.938	41.086	97	43	0.0116761	0.133544															0.0432085	0.158781		0.0123877	0.00165666
65.7334	31.6877	19	64	0.0546198	0.174079			72.9545	48.2234	51	57	0.0370181	0.103951			43.3581	16.4399	135	67	0.0710877	0.300673			77.7703	40.6224	98	43	0.0076821	0.0455667															0.00533421	0.000564869		0.0146966	0.00935681
65.6784	32.2157	20	64	0.0573395	0.0528459			46.7886	22.8732	47	58	0.0036339	0			42.1256	14.2715	136	67	0.0225007	1.16645			77.534	40.6325	99	43	0.00318181	0.0104839															0.00436355	0.0413732		0.0368149	0.0784421
65.7082	31.3213	21	64	0.0611255	0.150155			47.7681	23.3146	48	58	0.00820235	0.216405			42.6401	14.8026	138	67	0.0568164	0.102514			77.6227	40.2083	101	43	0.00567803	0.035217															0.00452084	0.00198806		0.00123823	0.00113495
66.1685	31.5609	22	64	0.0446859	0.0504736			47.8535	23.6953	49	58	0.0125533	0.0285384			44.592	14.2598	139	67	0.0514537	0.769582			77.8273	40.2808	102	43	0.00542889	0.00883971															0.0668594	0.00460092		0.00160482	0.026885
66.6814	32.3601	24	64	0.00686042	0.169091			47.3523	23.5009	50	58	0.00907449	0.0541809			73.5913	30.6971	145	68	0.187734	0			77.6673	40.7651	103	43	0.00583903	0.048775															0.00660223	0.0135071		0.00296422	0.0283263
52.8459	53.4843	19	65	0.080182	0			47.6553	23.4407	51	58	0.0137469	0.0178948			72.5685	31.5485	146	68	0.0357251	0.332105			77.3477	40.6995	104	43	0.0109086	0.0199613															0.48845	0.0176794		0.0186532	0.0164009
52.3967	53.4432	20	65	0.0326622	0.0381535			47.4091	23.1735	52	58	0.0106931	0.0247452			73.5595	32.5738	147	68	0.0582532	0.381273			77.3436	41.2237	105	43	0.00733475	0.0515244															0.0222921	0.000933815		0.000729123	0.0304744
51.6564	53.123	21	65	0.0353789	0.121986			40.0701	39.9808	51	59	0.00419992	0			73.2223	31.8146	148	68	0.0465436	0.129394			34.4784	25.8405	97	44	0.014617	0															0.0483831	0.197686		0.0287165	0.00540941
51.3982	52.6455	22	65	0.0440339	0.0552464			38.8786	38.7681	53	59	0.0311943	0.541898			73.9856	30.686	149	68	0.00349947	0.348066			33.9805	26.1096	99	44	0.00274445	0.0600526															0.137889	0.00088768		0.00100434	0.00192883
51.5575	52.7063	23	65	0.06185	0.00545439			38.617	39.4229	54	59	0.0770538	0.0932341			38.8203	41.0908	135	69	0.0945839	0			34.0229	25.8581	100	44	0.0103822	0.0121953															0.154373	0.00251215		0.0709502	0.175441
51.0156	53.001	24	65	0.103346	0.071358			38.1161	38.1818	56	59	0.0467816	0.335851			38.7811	41.2051	136	69	0.0252821	0.00273871			33.6229	25.8496	101	44	0.00830846	0.0300242															0.0267785	0.0014333		0.020317	0.0032765
49.3036	52.8568	25	65	0.154187	0.553441			38.9113	39.2058	57	59	0.029277	0.31515			39.1907	41.1544	137	69	0.0345175	0.0319423			33.9677	26.0072	102	44	0.0092825	0.0269525															0.0305713	0.00492369		0.233016	0.0359904
51.5464	53.645	26	65	0.0385764	1.05965			39.707	40.5282	58	59	0.0926498	0.44663			38.794	40.6917	138	69	0.0595921	0.0696504			33.8446	25.6475	103	44	0.00837884	0.0270954															0.0257753	0.0724167		0.0202972	0.00520696
31.2386	43.5487	20	66	0.000517923	0			39.8417	39.5446	59	59	0.039083	0.184795			38.9807	41.0165	141	69	0.0547575	0.0263224			33.8835	25.8752	104	44	0.00801104	0.010007															0.00512209	0.0361063		0.0525881	0.000695002
31.5223	43.3554	21	66	0.0104902	0.0220918			49.661	27.7445	51	60	0.150733	0			38.9416	41.5618	142	69	0.0991431	0.0560313			34.1144	26.2359	105	44	0.0112105	0.0343801															0.0246325	0.493742		0.0251583	0.39564
31.1335	43.4187	22	66	0.0052164	0.0290901			50.3838	27.8079	52	60	0.050483	0.098707			38.6601	41.2089	143	69	0.070737	0.0382041			33.7983	26.1116	107	44	0.00827943	0.0216262															0.000612957	0.075283		0.000384326	0.0355896
31.2353	43.633	23	66	0.00615763	0.0105511			49.8318	26.5177	53	60	0.0574607	0.369219			38.7347	41.5134	144	69	0.11026	0.0184302			33.6624	26.5525	108	44	0.0109856	0.0399149															0.21709	0.270994		0.249873	0.00035456
31.5601	43.7909	24	66	0.0120187	0.0244498			49.8664	25.0878	54	60	0.0823949	0.38363			39.1413	41.0372	145	69	0.128971	0.0735209			34.8911	25.9352	110	44	0.0079392	0.354519															0.382659	0.0439137		0.000358854	0.0725259
30.8107	43.4408	25	66	0.00592822	0.128281			49.9075	25.87	55	60	0.102465	0.115036			38.6583	41.2459	146	69	0.128075	0.051906			33.8843	25.6928	112	44	0.0126314	0.201054															0.00150396	0.0763546		0.00397432	0.00521095
32.0962	43.408	26	66	0.0169916	0.310048			50.3006	26.0746	56	60	0.110227	0.0368249			38.9142	40.8917	147	69	0.13766	0.0357952			33.7745	25.7191	113	44	0.000973542	0.00239383															0.000334001	0.00839516		0.00558391	4.15979e-05
52.5344	21.7657	20	67	0.0228401	0			50.0644	27.1346	58	60	0.149714	0.221107			38.9139	41.3975	148	69	0.144467	0.0479544			67.0734	21.8187	97	45	0.0201889	0															0.00442722	0.0190193		0.0499113	0.0259028
52.8567	19.4689	21	67	0.0187822	1.00859			50.8149	23.3229	59	60	0.200739	2.8297			40.6939	41.4271	149	69	0.178471	0.59427			67.0949	21.0785	98	45	0.00580428	0.102833															0.0210426	0.0012327		0.000880604	0.000498381
53.4496	19.4651	22	67	0.0297135	0.0659025			50.6731	24.9717	60	60	0.221594	0.513476			38.9571	41.1163	150	69	0.188883	0.583733			66.845	20.4808	99	45	0.0103235	0.0786862															0.363053	0.000900885		0.0926651	0.000604802
53.3931	19.8075	23	67	0.0306233	0.0225884			50.0904	24.9957	61	60	0.228819	0.0637753			38.8507	40.6634	151	69	0.212242	0.0405693			67.0758	20.5179	100	45	0.0120486	0.0102473															0.00222749	0.0453526		0.00714241	0.00648524
52.6827	20.5341	24	67	0.0276149	0.193611			49.2472	24.2216	62	60	0.209385	0.245641			38.8932	41.2115	152	69	0.203295	0.0566558			67.3814	20.5747	101	45	0.0133048	0.0181209															0.027889	0.055538		0.0160523	0.000131937
52.8351	20.6158	25	67	0.0387482	0.00560676			48.9535	23.7149	63	60	0.293471	0.0643268			39.2603	41.031	153	69	0.250733	0.0313785			67.4354	20.7204	102	45	0.0136801	0.00452608															0.0762491	0.0870396		7.86278e-05	8.5666e-05
53.461	20.538	26	67	0.0560116	0.0745996			48.6047	23.7042	64	60	0.338309	0.02283			39.0719	40.9218	155	69	0.220332	0.00889175			67.7418	20.158	103	45	0.0211956	0.0769018															0.00136685	0.0361149		0.031309	0.00699671
53.3319	21.6881	27	67	0.0555456	0.251131			49.39	23.0674	65	60	0.384796	0.191688			39.317	37.7513	156	69	0.243583	1.89608			67.5532	20.5872	104	45	0.0218139	0.0412075															0.003218			0.000316127	0.170608
52.861	21.8611	28	67	0.0511262	0.0471922			47.551	23.5995	66	60	0.531846	0.687202			39.5893	37.7874	157	69	0.277887	0.0141468			67.3796	20.1946	105	45	0.0293895	0.0345502															0.00220598			0.000259551	0.000431072
52.9261	21.6163	29	67	0.0531469	0.0120291			47.2625	22.4401	67	60	0.677122	0.267619			39.2074	36.9809	158	69	0.212313	0.149304			67.4684	20.94	106	45	0.0137952	0.105666															0.236913			0.0642075	0.0263706
53.2187	21.5533	30	67	0.0679687	0.0168018			72.6383	48.045	60	61	0.000265843	0			41.672	36.3982	160	69	0.308638	1.20264			67.6399	21.1103	107	45	0.0185111	0.0109518															0.614312			1.75456	0.000239008
53.0262	21.6037	31	67	0.0756167	0.00742141			72.9716	48.0238	61	61	0.00615244	0.0209092			78.7406	40.8989	146	70	0.036941	0			44.9939	65.1696	108	46	0.0188012	0															0.00625963			0.0950694	0.0268778
52.545	21.5227	32	67	0.0673999	0.0446448			72.5777	48.0416	62	61	0.0040257	0.0291579			78.3939	41.3238	147	70	0.013599	0.0564031			44.6309	65.2312	109	46	0.00276199	0.0254274															0.0020121			0.0428947	0.0125725
52.6952	21.6093	33	67	0.0587564	0.00563543			72.5223	48.4931	63	61	0.0051586	0.0387912			78.086	41.6972	148	70	0.016894	0.0439146			44.7792	65.4974	110	46	0.00599159	0.017408															0.0448279			0.0248181	0.000352881
52.9887	21.6633	34	67	0.0537359	0.0166997			72.5908	47.7088	64	61	0.00259437	0.116223			79.7912	41.2395	150	70	0.0241373	0.584519			45.248	65.4848	111	46	0.00727427	0.0412337															0.00197157			0.0782382	0.000622289
54.5185	20.8099	35	67	0.109124	0.57532			37.5977	39.2226	89	62	0.235937	0			79.4285	41.6687	151	70	0.0259609	0.0592048			45.3886	65.5252	112	46	0.00828527	0.00401521															0.673349			0.0735517	0.00101878
66.1299	31.4349	27	68	0.00241599	0			37.7116	38.5724	90	62	0.0583839	0.0816927			80.2103	41.7217	152	70	0.0270463	0.115121			45.0747	65.7384	113	46	0.00742656	0.0269984															0.0389287			0.00182302	0.0948699
65.8181	31.3843	28	68	0.0283432	0.0187067			34.9014	37.624	92	62	0.128644	1.64941			79.0446	42.3516	153	70	0.0365235	0.329183			34.2371	25.9452	116	47	1.05994e-05	0															0.0221022			0.0729817	0.0552158
65.5848	32.6811	29	68	0.0209973	0.325509			37.1378	38.8328	93	62	0.115009	1.21176			79.9562	41.8242	154	70	0.0343021	0.207979			34.0461	26.1925	117	47	0.00168748	0.0183095															0.00576964			0.0411217	0.017021
65.7962	31.4057	30	68	0.028923	0.313359			36.4019	38.2458	94	62	0.0245881	0.166146			79.2434	42.1812	155	70	0.0485991	0.119163			33.9463	25.9541	118	47	0.00175483	0.0125241															0.0202698			0.0647763	0.0418573
66.814	32.2037	31	68	0.0133247	0.31361			74.2674	66.2493	23	63	0.118551	0			79.5159	41.76	156	70	0.0374836	0.047184			34.1402	26.1078	119	47	0.00165756	0.0114812															0.000371123			0.113495	0.00162538
66.1717	31.3632	32	68	0.000154617	0.209781			75.1012	66.7531	24	63	0.0182963	0.177953			78.9934	41.8837	157	70	0.0518272	0.054061			34.2459	25.8403	120	47	0.00176453	0.0155166															0.00507892			0.000796205	0.012209
33.2001	30.1393	29	69	0.0016604	0			75.171	66.7851	25	63	0.0380111	0.00110427			79.5363	42.754	158	70	0.0511717	0.197287			33.9891	25.815	121	47	0.00176516	0.01248															0.0308241			0.0894984	0.0298254
33.9055	30.189	31	69	0.00248643	0.0937669			74.1225	67.7995	26	63	0.0516789	0.399046			79.3529	42.6099	159	70	0.0612551	0.0101965			9.2663	36.6507	123	48	0.0112298	0															0.0210284			0.016436	0.000187037
33.8841	30.3543	32	69	0.0136753	0.00520608			74.6874	68.5064	27	63	0.0611606	0.153552			78.5818	42.8254	160	70	0.062918	0.120203			8.15909	36.3768	125	48	0.0157693	0.243924															0.00132959			0.00800186	0.0324023
33.0282	30.5489	34	69	0.0121655	0.144439			75.3065	69.2377	28	63	0.0717152	0.172134			78.877	37.4311	153	71	0.000802155	0			8.78978	36.4524	126	48	0.0124256	0.0756527															0.0254353			0.0822377	0.053779
34.035	30.2968	36	69	0.000586952	0.20197			75.8237	68.9785	29	63	0.0834367	0.0627573			79.1408	37.0655	154	71	0.025694	0.0381123			8.88516	36.1447	128	48	0.00763529	0.0194571															0.171093			0.113435	0.0528272
33.7964	30.666	37	69	0.00428526	0.0362345			75.2595	69.0177	30	63	0.0957004	0.0599786			79.3252	36.5416	155	71	0.023311	0.0578231			8.79551	37.18	129	48	0.021858	0.202501															0.000446978			0.298837	0.0958969
33.6693	30.4064	39	69	0.00538771	0.0156678			74.6027	69.514	31	63	0.108552	0.127075			79.1727	36.9487	156	71	0.024769	0.0354344			9.24041	36.2613	130	48	0.010625	0.195373															0.00135116			0.155	0.00129938
41.0488	55.6924	30	70	0.00432485	0			74.7997	70.0513	32	63	0.118254	0.0614155			79.4335	37.112	157	71	0.0203132	0.0177578			8.70321	36.6435	131	48	0.00749359	0.0815062															0.00436785			0.0609557	0.000135693
40.7297	55.4668	31	70	0.00484711	0.0286342			74.1038	70.2232	33	63	0.126139	0.0963563			78.9326	37.6357	158	71	0.0226122	0.0984631			8.86583	36.805	132	48	0.0111925	0.00984599															0.0444807			0.140455	0.0227105
41.0128	55.1276	32	70	0.00536609	0.0365935			74.6744	70.5032	34	63	0.134086	0.0757604			78.6505	37.4191	159	71	0.0186329	0.0237167			9.24302	35.7802	133	48	0.0207898	0.223585															0.0456225			0.285203	0.00257617
40.8298	55.7987	33	70	0.0011336	0.090734			75.5123	70.7056	35	63	0.138207	0.139295			78.8713	37.5986	160	71	0.0248716	0.0151834			70.2177	29.2533	126	49	0.0623851	0															0.0577212			0.161187	0.00665717
40.8547	55.6276	34	70	0.000941976	0.00560876			75.69	70.5999	36	63	0.141256	0.00801758			78.8186	38.0854	161	71	0.030082	0.0449495			70.0254	28.9997	127	49	0.00500082	0.0189932															0.0333198			0.00157224	0.629084
54.6487	53.1564	37	71	0.00287736	0			75.4488	70.8325	37	63	0.146235	0.0210449			79.3358	37.9894	162	71	0.0301612	0.0518826			70.0193	29.1827	128	49	0.013087	0.00628586															0.032281			0.0142999	0.00187047
55.9395	52.2328	38	71	0.0413779	0.472375			74.7816	70.0192	38	63	0.154336	0.207526			79.225	38.2301	163	71	0.0278678	0.0131647			70.4579	29.3274	129	49	0.0176302	0.0399884															0.0279126			0.0207733	0.0506702
56.1652	51.7865	39	71	0.0568304	0.0469046			74.3957	70.4927	39	63	0.160643	0.0699489			78.926	38.1373	164	71	0.026021	0.0183709			70.3713	29.1839	130	49	0.0284405	0.00526666															0.0957346			0.00573831	0.0027105
54.6434	52.2066	40	71	0.03184	0.467335			74.2347	70.497	40	63	0.159778	0.00486657			78.8315	38.4672	165	71	0.0252119	0.0220838			69.8964	29.2968	131	49	0.0453203	0.0446768															0.0384264			0.0016095	0.0843684
55.3175	50.5953	41	71	0.0871566	0.571987			75.0382	70.0375	41	63	0.156491	0.160646			78.8339	38.2727	166	71	0.0327227	0.00709411			70.3265	29.7377	132	49	0.0582878	0.0711366															0.000305482			0.153193	0.00242705
55.8362	51.3785	42	71	0.102847	0.165479			75.5875	69.2856	42	63	0.158996	0.162559			79.8106	37.4008	167	71	0.0330616	0.32141			70.0864	29.4823	133	49	0.0676729	0.0230353															0.0791185			0.0015015	0.0108407
68.3816	31.3138	37	72	0.00822911	0			74.955	69.4614	43	63	0.168191	0.0807843			79.5648	37.9365	168	71	0.0304604	0.065133			70.2	28.479	134	49	0.0771584	0.191155															0.0675466			0.149676	0.014617
65.9436	30.9015	39	72	0.11569	1.14636			74.6314	69.0825	44	63	0.176423	0.0465562			79.4864	38.0741	169	71	0.0342428	0.00470231			69.9276	28.1648	135	49	0.0811248	0.0324287															0.0387769			0.0278506	0.0201889
68.6597	30.6755	40	72	0.101223	1.39282			74.621	68.5164	45	63	0.17845	0.0601081			79.3597	38.5481	170	71	0.0354382	0.0451337			70.1782	27.0151	137	49	0.0880063	0.259624															0.00808669			0.0328847	0.0188012
66.702	31.2487	41	72	0.069391	0.780199			74.6766	67.1024	46	63	0.178937	0.375496			78.5746	38.4671	171	71	0.0360573	0.116811			70.2535	26.9826	138	49	0.0900741	0.00126088															0.102621			0.0843281	1.05994e-05
66.1855	30.9148	42	72	0.0515461	0.0709254			73.912	67.5699	47	63	0.176006	0.150613			79.3914	37.2686	172	71	0.0374031	0.394443			70.2233	27.4979	139	49	0.0799681	0.0499548															0.0626849			0.0699743	0.0112298
67.9104	29.8726	43	72	0.14261	0.761521			73.5253	67.6986	48	63	0.173706	0.0311371			79.3415	37.9084	173	71	0.0426854	0.0772287			69.952	27.3922	140	49	0.0637979	0.0159															0.0013543			0.0711507	0.0623851
69.7058	30.7458	44	72	0.0307856	0.747353			73.5561	67.5052	49	63	0.173406	0.00719096			78.9817	38.4032	174	71	0.0471872	0.0701693			34.145	26.1547	127	50	0.00148176	0															0.135331			0.0159983	0.00148176
66.4976	30.0086	45	72	0.0491109	2.03169			73.2019	67.9069	50	63	0.172912	0.0537713			79.854	37.863	175	71	0.0479145	0.19738			32.8026	26.8891	128	50	0.0160968	0.439042															0.00050326			0.023893	0.00139201
67.1524	30.5426	47	72	0.0769837	0.133874			73.8009	67.5548	51	63	0.170916	0.0905183			78.1121	39.0148	176	71	0.0500758	0.817713			34.3183	26.1233	130	50	0.0193659	0.540714															0.00641565			0.0168164	0.0130265
29.4126	34.8303	1	73	0.0442048	0			73.7349	67.3685	52	63	0.164366	0.0073228			79.4505	38.4027	177	71	0.0403892	0.406113			33.926	26.0791	131	50	0.00962822	0.0292254															0.019034			0.0243419	0.0718307
29.4418	35.0064	2	73	0.0331767	0.00596848			74.2093	67.8773	53	63	0.154374	0.0907328			79.2488	37.2005	178	71	0.0570027	0.278591			33.6953	26.1845	133	50	0.00712758	0.0120565															0.00308354			0.000292677	0.00157073
29.4992	35.1172	3	73	0.0310919	0.0029193			75.0989	67.6734	54	63	0.147211	0.156178			79.6101	37.0853	179	71	0.0675613	0.0269751			34.0686	26.1021	134	50	0.0174246	0.0273958															0.000292664			0.00105974	0.0011181
29.6182	35.2508	4	73	0.0401393	0.00600289			74.5191	67.7565	55	63	0.136869	0.0643262			77.0461	38.2865	180	71	0.060097	1.50322			33.7316	25.2954	135	50	0.0156908	0.143309															0.0985462			0.0102683	0.00956221
29.7748	35.0174	5	73	0.0478429	0.0148123			73.1879	67.5442	56	63	0.122445	0.340717			79.5958	38.0905	181	71	0.0214097	1.22621			33.9269	26.0898	136	50	0.0264385	0.125456															0.0013386			0.00370907	0.0576037
29.4288	34.8859	6	73	0.0440216	0.0256873			73.0371	67.8387	57	63	0.11047	0.0205229			38.2541	42.1382	157	72	0.00341299	0			34.2798	25.7882	137	50	0.031637	0.0404123															0.174711			0.0637788	0.0116609
29.5442	34.8811	7	73	0.0488218	0.00250344			73.3704	68.2794	58	63	0.104595	0.0572429			38.2734	41.3804	158	72	0.0108028	0.107747			58.7372	16.0114	127	51	0.00139202	0															0.029149			0.00872921	0.348064
29.6711	34.7669	8	73	0.0564933	0.0054642			73.6292	68.1012	59	63	0.0975079	0.0185151			38.8836	41.2172	159	72	0.0115373	0.0748148			59.0909	15.945	128	51	0.0220523	0.0242737															0.027427			0.0300311	0.0134495
30.1997	34.8416	9	73	0.0561408	0.053427			73.7262	67.5583	60	63	0.0871058	0.0570117			38.052	41.317	160	72	0.0116619	0.131554			59.1963	15.8341	129	51	0.0190953	0.00438992															0.000615796			0.00189619	0.12097
29.8904	34.9417	10	73	0.055895	0.0198184			74.6005	67.9524	61	63	0.085776	0.172421			38.4373	41.3636	161	72	0.0121265	0.0282466			59.2184	15.7721	130	51	0.0109268	0.000814829															0.0371521			0.0638332	0.0326387
30.9489	34.3316	11	73	0.0564811	0.2799			75.9028	67.5296	62	63	0.0877925	0.351518			37.9222	40.8482	162	72	0.0178237	0.0995356			58.9894	16.2505	131	51	0.025332	0.0527616															0.00485781			0.00180084	0.0556332
30.3273	34.6869	12	73	0.0574246	0.0961287			76.2056	65.8195	63	63	0.0947224	0.565497			38.5261	40.6433	163	72	0.0255227	0.0762416			59.0002	16.187	132	51	0.0195382	0.000778379															0.00465779			0.0765723	0.0161446
29.9812	34.4213	13	73	0.0646805	0.0356894			76.8719	66.2833	64	63	0.102958	0.123574			38.5761	41.0397	164	72	0.0287349	0.029924			59.8084	15.6605	133	51	0.0271771	0.174437															0.00311686			0.0152605	0.0133437
29.6304	34.7562	14	73	0.0692922	0.0440974			76.148	66.6336	65	63	0.109965	0.121293			37.7673	40.4438	165	72	0.0395841	0.189222			60.1695	16.337	134	51	0.0197834	0.110254															0.0060618			0.00587194	0.000623411
29.8384	35.1036	15	73	0.0752461	0.0307493			77.2446	67.7557	66	63	0.119267	0.461558			37.7156	41.0653	166	72	0.0324269	0.0729224			59.52	15.9632	135	51	0.0184102	0.105293															0.000129793			0.0130785	0.00202474
29.6422	34.4725	16	73	0.0782483	0.0819099			76.3087	68.4671	67	63	0.125881	0.25915			49.2248	48.9114	158	73	0.117953	0			59.7031	15.7119	136	51	0.0346269	0.0181247															0.000431131			0.0627586	0.0855754
29.7446	35.3195	17	73	0.0838006	0.136484			75.6622	68.4385	68	63	0.133057	0.0785184			51.4115	49.6953	159	73	0.0493859	1.01178			58.9857	16.3496	137	51	0.0368245	0.172765															0.119225			0.293904	0.0511773
29.6626	35.3269	18	73	0.0903334	0.0012721			75.6251	67.2053	69	63	0.138604	0.285421			51.614	49.7722	160	73	0.0579973	0.00879421			59.3094	15.8377	139	51	0.0406011	0.0688017														Median	0.0242628	0.0289708		0.000496642	0.0183711
29.3296	37.8574	19	73	0.0955864	1.22138			75.4025	67.7419	70	63	0.144771	0.0632788			51.5443	48.7059	161	73	0.0776946	0.214071			58.6939	15.6088	140	51	0.0430774	0.0808704																		0.59528	0.051195
30.0568	35.3611	20	73	0.1014	1.26747			75.4262	68.8959	71	63	0.151751	0.249799			52.077	48.6454	163	73	0.0347674	0.0538836			61.4445	16.0813	141	51	0.0643742	1.46047																		0.00646584	0.00144301
30.0765	38.3796	21	73	0.105327	1.70844			74.9691	68.8807	72	63	0.163942	0.0392187			58.6498	12.9226	168	74	0.00331085	0			83.2595	61.965	133	52	0.0130265	0																		0.0152147	0.000532971
29.8633	34.5091	22	73	0.100861	2.81739			75.4435	69.3339	73	63	0.186169	0.0806876			57.7152	12.2473	169	74	0.0254065	0.249292			82.8312	61.9175	135	52	0.0092996	0.0348152																		0.00026143
29.5788	34.6357	23	73	0.107159	0.0181765			74.6936	69.7913	74	63	0.193687	0.144661			58.439	12.8837	170	74	0.00734374	0.17415			83.4578	61.6163	136	52	0.00994097	0.0906215																		0.0401402
30.0269	35.3429	24	73	0.112516	0.13142			74.9834	69.9035	75	63	0.203674	0.0181049			58.9435	12.6585	172	74	0.0377483	0.0572423			82.9864	62.2939	137	52	0.00823957	0.127761																		0.00208593
29.373	35.4946	25	73	0.122431	0.0845032			75.8962	69.7304	76	63	0.216759	0.161839			58.0482	12.8646	174	74	0.01185	0.158245			82.3021	62.1019	138	52	0.0150773	0.0947179																		0.00043484
29.7555	36.5267	26	73	0.123622	0.227182			75.9607	69.7138	77	63	0.22202	0.000832336			57.8166	12.6266	176	74	0.0110686	0.0206822			82.5182	61.6813	140	52	0.0209456	0.0419274																		0.0809291
29.9449	35.3001	27	73	0.129335	0.288856			75.9375	69.4131	78	63	0.233804	0.0170534			39.56	37.409	166	75	0.0389888	0			82.481	61.7347	141	52	0.0180485	0.000795526																		0.00421421
29.9929	35.3235	28	73	0.131678	0.000533404			76.2435	69.6359	79	63	0.248234	0.0268538			38.9985	38.5002	167	75	0.0197246	0.282376			82.5804	61.0518	142	52	0.0167847	0.089296																		0.134926
30.1431	38.3146	29	73	0.142015	1.6817			76.8831	69.6674	80	63	0.260659	0.0768898			39.4566	37.5657	168	75	0.0191227	0.203094			83.0815	61.5708	143	52	0.00997919	0.0975933																		0.0610943
30.3367	37.9052	30	73	0.148628	0.0384548			75.2603	68.8322	81	63	0.275151	0.62461			39.287	38.5277	169	75	0.0289672	0.178914			82.9742	61.1117	144	52	0.0221059	0.0416915																		0.0386853
30.183	38.5175	31	73	0.146626	0.0747191			74.431	68.3288	82	63	0.287646	0.176437			38.8971	39.6438	170	75	0.0320386	0.262092			74.1256	34.7669	137	53	0.0718307	0																		0.00163597
30.648	37.9249	32	73	0.146753	0.106367			75.5049	67.2219	83	63	0.300565	0.445976			38.8147	40.1548	171	75	0.0441723	0.0502363			73.9551	34.6066	138	53	0.0151218	0.0102672																		0.0172022
29.9219	36.2237	33	73	0.152113	0.641526			75.8541	67.222	84	63	0.319602	0.0228615			38.2753	40.8476	172	75	0.0428123	0.144529			73.5052	34.9062	139	53	0.0289063	0.0547766																		0.0508109
30.0731	37.1328	34	73	0.155355	0.15925			75.0564	68.0164	85	63	0.348423	0.237641			38.9137	41.0081	173	75	0.0422311	0.081263			73.5643	34.9527	140	53	0.0381507	0.00105885																		0.00944698
30.0013	38.1573	35	73	0.169002	0.197765			75.1104	68.8524	86	63	0.37244	0.131577			38.8025	41.0744	174	75	0.045216	0.00314235			74.9287	34.27	141	53	0.0407726	0.436444																		0.0096085
30.409	37.8409	36	73	0.176074	0.0499303			74.7761	67.6802	87	63	0.366169	0.278581			39.0103	40.5293	175	75	0.0476198	0.0637978			75.0075	34.6639	143	53	0.0371693	0.0302609																		0.0193056
30.3377	37.9257	37	73	0.182542	0.0023002			74.5762	67.2812	88	63	0.359191	0.0373412			39.054	40.6888	176	75	0.0469522	0.00512628			74.7131	35.0005	144	53	0.0288823	0.0375011																		0.0339795
30.074	37.9722	38	73	0.19173	0.0134424			75.7082	66.874	89	63	0.365699	0.271352			38.9212	40.983	177	75	0.0560462	0.0195317			73.796	33.9161	145	53	0.0123871	0.378194																		0.0037326
30.188	37.9764	39	73	0.195922	0.00244131			76.263	67.2939	90	63	0.362018	0.0907853			38.8606	40.5958	178	75	0.0575492	0.028798			73.249	33.9881	146	53	0.0151808	0.057084																		0.0662011
30.4872	38.1903	40	73	0.203779	0.0253573			75.3018	66.9991	91	63	0.360909	0.189522			39.1203	41.0867	179	75	0.0620389	0.0578306			73.2593	34.4062	147	53	0.0213667	0.0327935																		0.0223959
30.0903	38.0184	41	73	0.21885	0.0350804			74.7511	67.5706	92	63	0.363118	0.118095			38.3569	41.0771	180	75	0.0586836	0.109289			8.44355	36.9578	141	54	0.00157073	0																		0.0684856
30.4369	37.8061	42	73	0.222777	0.0309795			74.4017	66.7466	93	63	0.355526	0.150187			39.1263	40.5518	181	75	0.0625102	0.162728			8.75408	36.4886	142	54	0.0163094	0.0593606																		0.0533095
30.2235	37.6855	43	73	0.234841	0.0112701			75.2615	67.6318	94	63	0.340958	0.285502			38.2758	41.0118	182	75	0.0622875	0.175301			9.29575	36.0077	143	54	0.018042	0.0983852																		0.207922
30.4952	38.1717	44	73	0.245099	0.0581657			75.9937	67.3064	95	63	0.322315	0.120376			38.0805	41.0979	183	75	0.0664246	0.00854323			8.32569	36.8267	144	54	0.0122692	0.302209																		0.00158783
30.241	37.7396	45	73	0.24224	0.0471181			75.543	67.0747	96	63	0.292596	0.0481475			38.3021	40.6333	184	75	0.0651492	0.0496775			8.85565	36.7985	145	54	0.00716297	0.0528086																		0.123736
30.3134	38.1139	46	73	0.267877	0.0272578			75.6688	66.104	97	63	0.289081	0.179644			39.779	40.6136	185	75	0.0801167	0.409056			8.06147	35.9747	146	54	0.0157115	0.245508																		0.00170435
30.2883	37.967	47	73	0.268414	0.00416494			75.7423	64.8639	98	63	0.300774	0.289367			39.0969	40.5658	186	75	0.085846	0.0876608			8.88271	36.0225	147	54	0.012243	0.126886																		0.0348731
29.5281	37.7697	48	73	0.291463	0.115636			75.8326	65.2983	99	63	0.279428	0.0369153			38.0957	41.2698	187	75	0.103378	0.280882			8.63021	36.5605	148	54	0.00433667	0.0662243																		0.0897163
30.4716	37.5642	49	73	0.296052	0.174835			75.617	65.1267	100	63	0.264609	0.0142356			38.6126	41.5222	188	75	0.109269	0.0620345			82.5542	44.551	103	55	0.0011181	0																		0.0337107
30.2965	37.957	50	73	0.31668	0.0346799			76.0679	65.6293	101	63	0.226814	0.0854783			38.9862	41.1645	189	75	0.114784	0.0501635			82.2292	44.6062	104	55	0.00533037	0.0203746																		0.0106843
29.7878	38.2869	51	73	0.333531	0.0689197			76.0289	64.4561	102	63	0.303042	0.258327			38.7091	41.4235	190	75	0.125602	0.0269729			82.7178	44.8673	105	55	0.00595986	0.0575546																		0.018193
29.923	38.7712	52	73	0.36363	0.0474103			77.8148	63.1123	103	63	0.504561	0.936656			39.0225	41.4411	191	75	0.14493	0.0184795			82.7806	45.0749	106	55	0.00516696	0.00881625																		0.00117312
30.2302	37.7982	53	73	0.378823	0.195227			47.4105	24.2895	99	64	0.111062	0			39.5169	41.2707	192	75	0.158968	0.0512683			82.6042	44.6006	107	55	0.00604191	0.048005																		0.0290968
31.5269	37.8676	54	73	0.40068	0.316172			47.3889	22.9551	100	64	0.0293306	0.333956			39.8564	41.5867	193	75	0.187786	0.0403339			82.474	45.0649	108	55	0.00615481	0.0435993																		0.121668
30.4802	37.2793	55	73	0.415434	0.270321			46.7165	23.3911	101	64	0.0353203	0.120416			38.4767	41.6636	194	75	0.211547	0.35802			82.7925	44.9602	109	55	0.00617823	0.0210814																		0.000937199
30.2782	37.7479	56	73	0.426412	0.04882			47.392	24.7518	102	64	0.0416389	0.432704			40.1121	41.9693	195	75	0.236169	0.519027			82.6397	44.6139	110	55	0.00540023	0.0268586																		0.00793138
30.5171	37.6979	57	73	0.450157	0.0111706			47.8672	23.8588	103	64	0.0716491	0.191838			38.3704	41.3738	196	75	0.247335	0.635313			83.0326	44.6481	111	55	0.00553343	0.0291605																		0.0773022
30.5104	37.6221	58	73	0.463856	0.00108716			47.9329	23.9053	104	64	0.0721844	0.00121459			39.1429	41.9916	197	75	0.284813	0.183463			82.5571	44.7674	112	55	0.00650228	0.0450628																		0.0503535
30.2463	37.9076	59	73	0.472392	0.0283688			47.1839	24.133	105	64	0.102908	0.114912			38.3631	41.4359	198	75	0.297685	0.171919			83.2339	44.9914	113	55	0.00596114	0.0952891																		0.010254
30.374	38.0769	60	73	0.489463	0.0084363			46.6226	22.3679	106	64	0.122939	0.643272			39.8467	41.0082	199	75	0.239081	0.447033			82.7444	44.9363	114	55	0.0068843	0.0455002																		1.53174
30.518	38.0149	61	73	0.50246	0.00460604			46.4832	23.3448	107	64	0.104308	0.182591			38.4956	41.322	200	75	0.369996	0.36074			82.6117	44.8554	115	55	0.00721595	0.00452505																		0.12527
31.2499	39.859	62	73	0.524097	0.738044			45.8774	21.9052	108	64	0.133261	0.457432			58.2309	50.251	168	76	0.117369	0			82.6887	44.813	116	55	0.0059253	0.00144947																		0.0371817
31.0648	39.7002	63	73	0.546352	0.0111521			46.0078	22.4434	109	64	0.10092	0.0575149			57.07	49.9269	170	76	0.0111387	0.27238			82.8699	44.8958	117	55	0.00634869	0.0074373																		0.000758545
30.063	38.563	64	73	0.533106	0.430604			45.334	23.1887	110	64	0.122555	0.189255			57.1834	50.1336	171	76	0.0268342	0.0104225			82.8609	45.0146	118	55	0.00649455	0.00266424																		0.191101
30.3136	41.5636	65	73	0.570045	1.69993			45.2189	22.1419	111	64	0.211849	0.207955			58.4664	52.3185	173	76	0.0444892	1.20371			82.6114	44.4643	119	55	0.00539153	0.0684585																		0.117015
29.684	38.3914	66	73	0.54425	1.96118			78.916	27.7188	100	65	0.0474248	0			57.9072	53.1542	174	76	0.0522012	0.189573			82.4392	45.1651	120	55	0.00557092	0.0976275																		0.0195906
30.9791	40.3246	67	73	0.573223	1.0153			79.3502	27.9392	101	65	0.0101489	0.0444498			58.8755	51.8134	175	76	0.0584447	0.512889			82.6329	45.3869	121	55	0.0051694	0.016269																		0.0290935
30.8503	40.0252	68	73	0.563246	0.0199261			78.8904	27.8309	102	65	0.0234551	0.0418311			59.2816	51.86	176	76	0.0718335	0.0313244			82.1888	44.7671	122	55	0.00523779	0.109002																		0.011261
30.9807	40.2705	69	73	0.569463	0.0144715			78.2844	27.683	103	65	0.0282448	0.0729721			59.8704	51.6464	177	76	0.0673165	0.0735552			82.6294	44.7383	123	55	0.00527075	0.0365569																		0.00115783
30.6832	39.5983	70	73	0.54713	0.101312			79.2164	27.634	104	65	0.0275222	0.163322			59.454	51.9512	178	76	0.0756825	0.0499262			82.5478	45.0259	124	55	0.00595855	0.0167639																		0.000508239
30.2677	39.161	71	73	0.537956	0.0682408			79.4656	27.8245	105	65	0.0195441	0.0184524			59.9659	52.8803	179	76	0.0971899	0.210958			82.3886	44.9529	125	55	0.00540589	0.00575308																		0.0642915
30.6073	38.6447	72	73	0.554305	0.071611			79.5187	27.6547	106	65	0.0150779	0.00593847			60.5549	53.3818	180	76	0.106871	0.112204			82.6407	44.4911	126	55	0.0053825	0.0518992																		0.022243
30.4953	38.8552	73	73	0.55796	0.0106609			79.5794	26.46	107	65	0.0177244	0.268313			59.8967	53.2727	181	76	0.104116	0.0834512			82.3469	44.5552	127	55	0.00511515	0.0169533																		0.0882345
30.1638	39.6608	74	73	0.580861	0.142295			78.9648	26.8187	108	65	0.0184039	0.0949462			59.5236	52.8592	182	76	0.122971	0.0581536			81.9838	44.8341	128	55	0.00579036	0.0393037																		0.00620912
31.2965	39.8607	75	73	0.596453	0.248068			78.2171	27.3732	109	65	0.0222356	0.162485			59.9989	52.44	183	76	0.125826	0.0753025			82.5019	44.6022	129	55	0.00494107	0.0604076																		0.15423
30.8461	39.8514	76	73	0.590535	0.0380452			78.3148	27.8879	110	65	0.0160951	0.0514606			59.4084	52.8919	184	76	0.116772	0.103651			82.5658	44.9144	130	55	0.00563201	0.0190396																		0.213682
31.0199	40.0623	77	73	0.599341	0.0140037			78.7961	27.6663	111	65	0.00568595	0.0526387			59.5271	52.868	186	76	0.115219	0.00275093			83.0202	44.9146	131	55	0.00692017	0.038705																		0.0105805
30.9646	40.2564	78	73	0.59392	0.00763445			78.7488	27.8731	116	65	0.00585672	0.00843753			60.3924	53.4169	188	76	0.120667	0.196868			82.5448	44.6429	132	55	0.0058367	0.0562046																		0.035469
31.0905	39.9555	79	73	0.591894	0.019941			79.0575	27.5448	117	65	0.00320632	0.0380791			59.839	53.4904	189	76	0.128726	0.0584279			82.3401	44.7728	133	55	0.00563074	0.0110238																		0.00208702
30.2625	40.3824	80	73	0.581978	0.162737			81.1597	45.8531	101	66	0.0112285	0			59.8015	53.5193	190	76	0.172813	0.00042103			82.9605	45.0209	134	55	0.00686552	0.0837044																		0.0342859
33.1836	39.0806	81	73	0.556046	1.91769			81.3918	45.4826	102	66	0.00873192	0.0358332			59.9835	54.0957	191	76	0.178943	0.0685092			82.4573	44.9099	135	55	0.00497646	0.0497968																		0.013913
31.603	38.3806	82	73	0.50666	0.560287			81.1095	45.8967	103	66	0.0162416	0.0470917			60.5481	53.8818	192	76	0.235531	0.0683531			82.4851	44.5152	136	55	0.00509059	0.0293442																		0.00533787
33.4447	38.591	84	73	0.649633	0.64431			82.1954	45.9501	105	66	0.0112283	0.22161			61.8743	53.2664	194	76	0.267879	0.400753			82.8009	44.6768	137	55	0.00549585	0.0236																		0.00183028
32.9261	49.4318	1	74	0.028415	0			81.4979	45.7372	106	66	0.0148944	0.0997058			61.2616	53.2628	195	76	0.26134	0.0703858			82.4886	45.1608	138	55	0.0061287	0.0622014																		0.0890651
32.7249	49.8527	2	74	0.0157691	0.0408059			80.9146	46.5109	107	66	0.0110488	0.176059			61.5971	52.6062	196	76	0.315296	0.101931			82.6441	45.2478	139	55	0.00664937	0.00595467																		0.0322754
33.3128	49.6289	3	74	0.026698	0.0741884			81.3138	46.0325	108	66	0.00607468	0.0728045			61.8541	52.8344	197	76	0.390039	0.0221398			82.591	44.76	140	55	0.00617839	0.0451583																		0.041616
33.7664	50.4081	4	74	0.0263863	0.152414			81.1591	45.9753	109	66	0.00396865	0.0051014			61.8241	53.4778	198	76	0.392239	0.0777816			82.4175	44.9946	141	55	0.00713179	0.0159676																		0.538043
33.158	49.3078	5	74	0.027239	0.2964			77.3158	63.4349	124	67	0.0801316	0			61.5078	53.4585	199	76	0.454292	0.0188195			82.2302	45.0276	142	55	0.00770234	0.00677679																		0.0388315
32.9107	49.5736	6	74	0.032991	0.0247101			77.4204	63.5416	125	67	0.00598237	0.0041887			61.2602	53.0427	200	76	0.509876	0.0439158			82.7977	44.7344	143	55	0.00545482	0.0765042																		0.229724
33.2136	49.3588	7	74	0.0424193	0.025858			77.8657	63.0355	126	67	0.0138965	0.0852009			57.3483	13.3198	187	77	0.243953	0			82.2898	44.9537	144	55	0.00653848	0.057386																		0.153342
33.1523	49.2968	8	74	0.04507	0.00142756			77.3493	63.4595	127	67	0.0200891	0.0837168			57.705	12.3054	188	77	0.0103188	0.216795			82.3666	44.3917	145	55	0.00652382	0.0603231																		0.12875
33.1521	49.4574	9	74	0.0417429	0.00483926			77.7584	64.1655	128	67	0.0359708	0.124824			58.5723	16.116	190	77	0.0461733	2.86372			82.2519	44.7435	146	55	0.00799276	0.0256708																		0.000206275
33.1854	49.287	10	74	0.0454366	0.00565582			78.0817	66.5534	132	67	0.0570036	1.08873			58.513	16.5821	191	77	0.070411	0.0413934			82.809	44.7768	147	55	0.00757856	0.0584021																		0.162477
33.077	49.319	11	74	0.052648	0.00239706			78.2598	66.4467	133	67	0.0865378	0.0080809			57.6657	17.2652	192	77	0.0998206	0.222097			82.6736	44.9165	148	55	0.0070981	0.00709629																		0.0670863
33.1038	49.5464	12	74	0.0527811	0.00983049			77.8545	66.7887	134	67	0.118451	0.0527315			58.3705	16.5757	193	77	0.106816	0.182293			82.6336	44.5183	149	55	0.00979062	0.030024																		0.0277592
33.4207	49.1801	13	74	0.0511049	0.0439977			77.5827	67.4719	135	67	0.165951	0.101362			58.6949	16.8888	194	77	0.1183	0.0381213			83.0123	44.8626	150	55	0.00655707	0.049122																		0.207962
33.0851	48.7088	14	74	0.0556172	0.0627694			77.4244	67.9744	136	67	0.219964	0.0520435			58.2523	16.2798	195	77	0.12018	0.106279			82.3821	44.4852	151	55	0.00611376	0.101187																		0.000569406
33.4515	49.3477	15	74	0.0572078	0.10171			77.754	68.0039	137	67	0.280315	0.020534			58.4046	16.4383	196	77	0.126231	0.00906444			81.8869	44.1774	152	55	0.00815884	0.0637422																		0.106913
33.0012	49.882	16	74	0.0550163	0.0915466			77.6954	67.8293	138	67	0.33927	0.00636268			58.7002	16.1986	197	77	0.154804	0.0271572			82.783	45.1824	153	55	0.00660497	0.339947																		0.0820315
33.676	48.5673	17	74	0.0576582	0.409477			77.506	67.8176	139	67	0.370783	0.00675519			58.4648	15.9783	198	77	0.185104	0.0194927			82.388	44.7107	154	55	0.00668751	0.0709612																		0.169187
33.3587	48.2978	18	74	0.0517423	0.0324876			77.5815	67.3782	140	67	0.415298	0.0372752			58.0161	16.3611	199	77	0.279672	0.0652277			81.9183	45.229	155	55	0.00616582	0.0917281																		0.0972038
33.0871	48.848	19	74	0.0534547	0.0705973			77.4622	67.9424	141	67	0.415369	0.0623563			58.1157	16.6542	200	77	0.323735	0.0179662			82.4156	45.017	156	55	0.00540474	0.0547946																		0.0602067
33.095	49.4968	20	74	0.0502382	0.0789462			77.1558	68.0573	142	67	0.434982	0.0200739			5.84216	36.107	1	78	0.460335	0			82.4169	44.6562	157	55	0.00587574	0.0244191																		0.173091
33.0298	48.31	21	74	0.0496354	0.264901			76.3446	68.0714	143	67	0.451349	0.123428			6.15776	35.366	2	78	0.0511753	0.121626			82.7408	44.6365	158	55	0.0045443	0.0197418																		0.000735803
34.4167	46.0202	22	74	0.0550633	1.34371			76.1416	67.9989	144	67	0.509287	0.00871591			7.28435	35.8763	3	78	0.0697963	0.286801			82.2461	44.4541	159	55	0.00454719	0.0521222																		0.112112
33.6872	47.7699	23	74	0.0496072	0.673759			46.2238	22.0708	120	68	0.07314	0			9.04053	35.3376	4	78	0.161656	0.632709			82.2962	44.7812	160	55	0.00395931	0.0205246																		0.115868
33.0086	47.8571	24	74	0.0451702	0.0877758			45.9849	21.7903	121	68	0.0137203	0.0254488			8.01971	35.857	5	78	0.182351	0.245973			82.0955	45.1566	161	55	0.00453568	0.0339866																		0.301946
33.5392	46.9494	25	74	0.0445036	0.207273			45.62	21.6374	122	68	0.0196571	0.0293445			9.31886	34.1777	6	78	0.355718	0.845197			81.9459	45.0806	162	55	0.00542307	0.00528208																		0.160396
33.6789	47.2743	26	74	0.0530351	0.0234514			46.1779	22.1858	123	68	0.0306333	0.114734			17.6893	82.031	1	79	0.180943	0			82.6594	44.9984	163	55	0.00229038	0.0967142																		0.0185282
33.8758	48.4213	27	74	0.0579291	0.253943			45.9021	21.57	124	68	0.0393176	0.0853561			18.0104	82.5317	2	79	0.0309709	0.0663366			82.5035	45.0585	164	55	0.00497183	0.00523659																		0.0608103
33.0497	49.4988	28	74	0.0587006	0.345651			46.7281	23.2721	125	68	0.0453526	0.671129			17.4093	81.9825	3	79	0.0631543	0.124298			82.5808	44.9906	165	55	0.0045965	0.00198753																		0.000218384
33.3283	50.6468	29	74	0.0612656	0.261654			46.5591	23.1486	127	68	0.0523429	0.00820861			17.8605	81.7471	4	79	0.0797543	0.0485587			82.7564	45.0718	166	55	0.00380027	0.00701917																		0.0960879
33.3176	49.2026	30	74	0.0679209	0.391101			46.6431	22.8451	128	68	0.0507564	0.0185932			17.8525	81.7791	5	79	0.0978148	0.000203903			82.6304	44.5241	167	55	0.00514506	0.059208																		0.0816806
33.1144	49.1107	31	74	0.0697775	0.00932366			46.5619	22.2094	129	68	0.0639408	0.0770164			17.8764	82.9278	6	79	0.0964142	0.247538			82.7519	45.0277	168	55	0.00599155	0.0503036																		0.0552957
33.5727	48.9369	32	74	0.0716098	0.0450538			44.1955	21.9353	133	68	0.0569309	1.06403			18.5421	84.0357	7	79	0.0906604	0.313242			60.2239	68.5216	125	56	0.00956221	0																		0.0124985
32.9312	49.0142	33	74	0.0758315	0.078274			45.4101	21.9705	134	68	0.0618356	0.276859			18.603	85.0747	8	79	0.0881281	0.203094			60.5115	68.6951	126	56	0.0122953	0.0211468																		0.304605
33.0919	49.1171	34	74	0.0826914	0.00682227			45.6015	21.8688	135	68	0.0473993	0.00880957			17.8049	84.7201	9	79	0.0677894	0.143026			60.0657	68.765	127	56	0.00946851	0.0381767																		0.215982
33.8575	49.2633	35	74	0.0768884	0.113917			45.5518	22.5553	136	68	0.0662617	0.0888236			18.0283	82.3508	10	79	0.0526903	1.0619			60.3103	68.6663	128	56	0.0132982	0.0130525																		0.0248143
33.3477	48.9377	36	74	0.0679008	0.068598			46.4873	22.1753	137	68	0.0703104	0.191155			17.5818	81.7536	11	79	0.055731	0.10423			60.1515	69.2349	129	56	0.0148436	0.0653548																		0.373998
33.039	48.8239	37	74	0.0664244	0.0202957			46.8998	22.813	138	68	0.0776881	0.108147			17.5164	82.0326	12	79	0.0617933	0.0153975			60.0499	69.0442	130	56	0.0166418	0.00875523																		0.17063
33.0142	49.0785	38	74	0.0636954	0.0122729			46.7724	22.5926	139	68	0.0859884	0.0121516			20.9738	81.3176	13	79	0.0778432	2.33718			60.2495	68.3721	131	56	0.0167914	0.0921769																		0.0540286
33.3622	48.4019	39	74	0.0450759	0.108538			45.9314	23.3152	140	68	0.0790977	0.230532			19.77	81.3976	14	79	0.076964	0.272933			59.8475	69.5386	132	56	0.0201856	0.285465																		0.397933
33.2048	49.1614	40	74	0.0416791	0.112789			46.6289	24.2096	141	68	0.0907611	0.241197			17.6841	82.2421	15	79	0.0690901	0.94957			59.4306	68.4677	133	56	0.0205681	0.247656																		0.00450969
33.3629	48.6164	41	74	0.0448009	0.0603736			46.8279	24.4572	142	68	0.0990679	0.0189208			18.2582	82.2237	16	79	0.0508767	0.0618703			59.7762	68.6552	134	56	0.0183022	0.0289835																		0.000742923
33.3181	48.2399	42	74	0.0491486	0.0269533			47.253	24.6225	143	68	0.121259	0.0390109			17.7148	83.7052	17	79	0.0571255	0.466917			59.2036	68.8227	135	56	0.0208779	0.0667272																		0.056412
32.9708	48.9398	43	74	0.0334931	0.114463			46.8278	23.2175	145	68	0.1088	0.404028			17.9844	83.4892	18	79	0.0591534	0.0223764			59.1707	68.9119	136	56	0.0188658	0.00169494																		0.128704
32.7783	48.7103	44	74	0.0335282	0.0168346			46.9774	24.0231	146	68	0.134079	0.125887			17.905	83.0605	19	79	0.0589575	0.0356378			59.3631	69.0773	137	56	0.023251	0.0120643																		0.0147808
32.8271	47.5025	45	74	0.0356132	0.27393			47.2302	24.1162	147	68	0.122582	0.0136076			17.867	82.3426	20	79	0.0420391	0.0969035			58.9364	69.133	138	56	0.0211224	0.0347133																		0.00273216
33.914	49.296	47	74	0.0334007	0.824609			47.82	23.9863	148	68	0.112189	0.0683709			18.2684	82.1212	21	79	0.017431	0.0394111			59.0106	69.4303	139	56	0.0218062	0.0176121																		0.160426
32.8383	49.7999	48	74	0.0255917	0.264571			46.9845	24.273	149	68	0.0972177	0.146274			18.1197	82.1166	22	79	0.00336203	0.00415455			59.2597	68.4233	140	56	0.0155509	0.201765																		0.00797482
32.7638	49.7991	49	74	0.0242903	0.00104087			47.0355	24.1851	150	68	0.106296	0.00193568			17.9062	82.3178	23	79	0.00511704	0.01614			59.0955	69.2174	141	56	0.0199564	0.123277																		0.281031
33.226	50.0325	50	74	0.0257251	0.0502643			47.5729	24.0282	151	68	0.120891	0.05877			17.8816	81.9894	24	79	0.00620552	0.0203336			59.6634	68.5284	142	56	0.0125706	0.149481																		0.0313457
32.9338	50.5236	51	74	0.0272676	0.061212			46.652	24.5018	152	68	0.110048	0.201063			17.7932	82.0043	25	79	0.00463818	0.00150641			59.8369	69.0051	143	56	0.0181896	0.0482565																		0.0317005
33.0801	50.5322	52	74	0.0303195	0.00402231			47.1939	24.1647	154	68	0.126556	0.0763514			17.8373	81.9506	26	79	0.00245468	0.000903426			60.1662	68.24	144	56	0.0173813	0.130097																		0.043547
32.9089	50.3289	53	74	0.0266639	0.0132403			47.4758	24.2071	155	68	0.108595	0.0152349			17.5847	82.4391	27	79	0.00399323	0.0567089			60.1106	68.5274	145	56	0.0169396	0.0160616																		0.0367835
32.6888	50.2153	54	74	0.0298615	0.0115022			46.8211	23.8492	156	68	0.142936	0.104371			22.9429	84.4839	1	80	0.368935	0			59.6187	67.6776	146	56	0.0173724	0.180769																		0.133759
33.4476	50.6215	55	74	0.0310708	0.138881			77.8131	67.366	147	69	0.0610457	0			23.2598	84.4	2	80	0.0192767	0.0201554			59.666	68.4441	148	56	0.0227293	0.110586																		0.0279325
32.8155	50.0802	56	74	0.0231418	0.12984			78.5875	67.1333	148	69	0.0112151	0.122599			23.0591	84.133	3	80	0.0635489	0.0209293			59.3678	68.7639	149	56	0.0184058	0.0358591																		0.240642
33.3426	50.2244	57	74	0.0180869	0.0559895			77.0133	67.8798	149	69	0.0170537	0.569097			21.5132	84.8286	4	80	0.0856257	0.538842			59.3263	68.3762	150	56	0.0192402	0.0284996																		0.0398896
34.0099	50.8962	58	74	0.0393071	0.168103			77.3481	67.6085	150	69	0.02559	0.034821			21.0645	85.1929	5	80	0.0906986	0.0626316			59.4822	67.6793	151	56	0.0226348	0.0956249																		0.00127837
34.0686	50.691	59	74	0.0655575	0.0085352			77.6206	67.7665	151	69	0.032788	0.0186053			28.3622	36.3892	1	81	0.000754317	0			59.4747	68.924	152	56	0.0166537	0.290471																		0.239486
38.8911	28.7113	9	75	0.0817481	0			78.0928	67.1558	152	69	0.0387102	0.111744			28.1424	36.4516	2	81	0.00274513	0.00978492			59.7669	67.904	154	56	0.0181602	0.211046																		0.0409043
38.9464	29.503	10	75	0.0184269	0.118084			77.5935	67.9548	153	69	0.0455375	0.166444			28.2716	36.4056	3	81	0.00387519	0.00352703			59.2736	68.29	155	56	0.017793	0.0735498																		0.0258227
39.3232	28.7391	11	75	0.0307717	0.136034			77.4634	68.0013	154	69	0.0568481	0.00357881			28.4148	36.6625	4	81	0.00292617	0.0162168			59.7601	68.282	157	56	0.0203303	0.0443768																		0.170229
39.5777	28.0463	13	75	0.0339133	0.10215			77.1221	68.9593	155	69	0.0622943	0.193903			28.0278	36.9149	5	81	0.00466529	0.0400266			59.0772	69.3807	158	56	0.0167832	0.313753																		0.130021
40.091	27.9865	15	75	0.0500789	0.0500844			77.2632	69.225	156	69	0.0685512	0.0169731			27.9812	36.4282	6	81	0.00329958	0.0448252			59.5219	68.7861	159	56	0.0201386	0.103366																		0.0404266
39.6348	29.0853	16	75	0.059312	0.265397			77.3538	69.4053	157	69	0.0726333	0.00762957			41.2472	14.9505	1	82	0.0045419	0			59.7412	68.9136	160	56	0.0215718	0.0120737																		0.0876146
39.159	29.5504	17	75	0.0632948	0.082994			77.2825	69.4801	158	69	0.0731311	0.00200089			40.9207	15.0473	2	82	0.00497768	0.0217412			60.1235	68.0704	161	56	0.0216322	0.160713																		0.0003131
38.9423	29.7549	18	75	0.0624698	0.0166522			77.7948	69.9935	159	69	0.0823261	0.0986402			41.0411	14.9732	3	82	0.00845359	0.00374811			59.1307	68.7796	162	56	0.0174032	0.279089																		0.0214205
39.1974	29.3541	19	75	0.0629527	0.0423306			77.8002	70.1638	160	69	0.0822152	0.00544286			41.5854	15.1066	4	82	0.00669669	0.0588735			47.04	66.7353	139	57	0.0576037	0																		0.227156
38.5679	29.7036	21	75	0.0644957	0.097221			77.7887	70.7671	161	69	0.0834036	0.0682773			41.1704	14.3895	5	82	0.00738007	0.128695			47.1019	66.7619	140	57	0.0434894	0.000851206																		0.0539749
38.9475	28.9262	23	75	0.0685145	0.140332			77.4513	69.9914	162	69	0.0731968	0.134152			40.9933	14.7583	6	82	0.00905939	0.031377			45.8274	67.7537	141	57	0.0519034	0.488994																		0.0792345
38.5604	29.4577	24	75	0.0665779	0.0810682			77.4164	69.8452	163	69	0.0760336	0.00423865			41.2063	15.1166	7	82	0.00599481	0.0325799			48.8098	64.1695	142	57	0.0644084	4.07653																		0.184017
39.5451	29.6208	25	75	0.063785	0.186819			76.3347	70.0542	164	69	0.0713109	0.227588			41.1973	15.2136	8	82	0.0028468	0.00177708			48.197	64.1399	143	57	0.0623625	0.0705823																		0.128736
39.5642	29.8055	26	75	0.073099	0.00646718			77.0867	68.9557	165	69	0.0682589	0.332296			40.716	15.1534	9	82	0.00672746	0.044113			48.6409	64.4655	144	57	0.0612737	0.0568069																		0.0791509
39.0077	29.1865	27	75	0.0736557	0.129909			77.0455	69.3201	166	69	0.0820795	0.0252046			40.7624	15.5666	10	82	0.00767644	0.0324193			47.7337	64.1959	145	57	0.0625802	0.167939																		0.258428
38.9115	28.8105	28	75	0.0760477	0.0282465			76.7129	69.2992	167	69	0.0951212	0.020816			41.2121	15.3258	11	82	0.00295854	0.048798			47.7239	64.1947	146	57	0.0652025	1.80652e-05																		0.299768
38.4766	28.8278	29	75	0.0753194	0.0355085			77.158	68.846	168	69	0.117016	0.0756484			41.1636	14.5946	12	82	0.00247961	0.100703			47.9401	64.5429	147	57	0.0379585	0.0315024																		0.00178166
38.5775	29.0108	30	75	0.0743596	0.00819096			77.042	69.2058	169	69	0.139665	0.0268026			41.219	14.9596	13	82	0.00173085	0.0255614			48.0142	64.3614	148	57	0.0636409	0.00720481																		0.0541363
38.6799	27.4474	31	75	0.0731355	0.460261			77.1605	69.1528	170	69	0.152581	0.00315927			41.2942	15.1636	14	82	0.00107196	0.00886186			47.0147	65.9558	149	57	0.0621046	0.663977																		0.0725331
38.5206	29.7361	33	75	0.0759219	0.98685			77.5154	69.1755	171	69	0.147959	0.0237161			41.899	67.0771	1	83	0.185399	0			47.9859	63.9321	150	57	0.0974478	0.944754																		0.0744114
38.4402	29.0226	35	75	0.0722484	0.0966717			77.2892	69.6644	172	69	0.178396	0.054403			41.6837	67.1288	2	83	0.0147846	0.00918751			48.2603	64.3143	151	57	0.102728	0.0415154																		0.215637
38.2745	28.8988	36	75	0.0776727	0.00802232			76.493	69.6675	173	69	0.225366	0.118875			42.1523	66.8772	3	83	0.0298291	0.053027			48.3071	63.9611	152	57	0.108419	0.0237973																		0.481382
38.4551	29.3145	37	75	0.0827061	0.0385286			75.7894	70.0067	174	69	0.329498	0.114412			42.1686	67.2554	4	83	0.0504848	0.0268689			47.8784	63.6068	153	57	0.117941	0.0580129																		0.0289592
38.7943	29.0961	38	75	0.0911936	0.0305163			75.3598	69.9265	175	69	0.28293	0.035799			42.6139	67.4609	5	83	0.082059	0.0450877			47.6775	64.2021	154	57	0.104367	0.0740055																		0.226287
39.0125	29.2837	39	75	0.0908234	0.0155252			42.299	40.0949	151	70	0.000507422	0			44.6683	67.4742	6	83	0.112799	0.791401			48.1003	64.541	155	57	0.118799	0.055051																		0.00092182
38.7441	29.1619	40	75	0.100718	0.0162787			42.8392	39.9722	152	70	0.00546835	0.0575389			44.3074	67.8315	7	83	0.127699	0.0483672			47.5971	64.6476	156	57	0.169497	0.0496015																		0.0956904
38.7168	29.3903	41	75	0.089545	0.00992103			42.5315	39.685	153	70	0.00589462	0.0332194			44.4746	67.6261	8	83	0.137731	0.0131543			47.6749	64.4005	157	57	0.113483	0.0125839																		0.0973538
38.8736	29.7886	42	75	0.0901539	0.034355			42.1688	40.2307	154	70	0.00782259	0.0804809			44.2612	67.6982	9	83	0.136314	0.00951637			47.8317	63.8468	158	57	0.296324	0.0620964																		0.0278648
38.9207	29.5988	43	75	0.0955477	0.00716685			41.9673	40.1988	155	70	0.00368893	0.00780464			44.3761	67.5238	10	83	0.153674	0.00818035			48.5098	64.564	160	57	0.153288	0.182646																		0.275815
38.7303	29.364	44	75	0.0972046	0.0171339			42.4549	40.0486	156	70	0.00494406	0.0488042			44.2971	66.4257	11	83	0.138945	0.227259			34.1897	25.8563	140	58	0.0116609	0																		0.0675411
38.5317	28.9271	45	75	0.0978998	0.043184			42.604	40.1824	158	70	0.00317483	0.00752245			32.4039	29.9227	2	84	0.000215936	0			34.1487	25.9751	141	58	0.00838484	0.00296133																		0.0285176
38.8723	28.7316	46	75	0.0999923	0.0289144			42.5161	40.4799	160	70	0.00824291	0.0180461			32.502	29.632	3	84	0.00411287	0.0176498			33.9192	25.6359	142	58	0.0057693	0.0314423																		0.245275
38.7745	28.9385	47	75	0.101565	0.00982078			43.586	50.8077	153	71	0.291903	0			32.7139	29.5878	4	84	0.00633739	0.00878644			33.8065	25.6047	144	58	0.0116466	0.00256426																		0.061435
38.3927	29.8348	48	75	0.10402	0.177931			44.6269	50.4225	155	71	0.0418769	0.230987			32.492	29.8471	5	84	0.00392952	0.0218409			33.9972	25.8215	146	58	0.0110901	0.0156318																		0.176888
38.26	29.7976	49	75	0.101001	0.00356072			45.4562	48.5534	157	71	0.0647065	0.783997			32.7348	29.3717	6	84	0.0125751	0.0534232			34.0109	25.7312	147	58	0.00190861	0.00156237																		0.128588
38.1924	29.5238	50	75	0.0968634	0.0149121			45.0493	48.4479	158	71	0.123021	0.0331266			33.3309	29.4991	7	84	0.0233735	0.0696692			34.0393	26.0018	148	58	0.01132	0.0138786																		0.218808
38.5567	29.5865	51	75	0.0886022	0.0256262			44.9676	48.5048	159	71	0.1392	0.0018595			11.0624	85.5911	4	85	0.212931	0			34.2002	25.7931	149	58	0.0012294	0.0130212																		0.14025
38.1218	29.4494	52	75	0.103501	0.0389838			43.5375	50.3356	160	71	0.100177	1.01194			9.58439	86.1271	5	85	0.0566992	0.46344			33.2748	26.815	150	58	0.014138	0.356376																		0.0987565
38.1927	29.7116	53	75	0.0972625	0.0138317			78.2535	27.2775	155	72	0.000293965	0			9.4645	86.4455	6	85	0.0953437	0.0217051			63.4163	15.1852	143	59	0.348064	0																		0.19668
38.3456	30.1929	54	75	0.106837	0.0478109			78.8264	27.9946	156	72	0.00703031	0.157955			9.08206	86.5359	7	85	0.121127	0.0289546			63.2211	15.738	144	59	0.0354465	0.0644482																		0.123604
38.4327	29.7057	55	75	0.114579	0.0459238			78.2481	27.551	157	72	0.00495964	0.099614			8.50855	86.8254	8	85	0.133277	0.0773884			62.9543	15.2917	145	59	0.079425	0.0507014																		0.0704867
38.2788	29.5761	56	75	0.118605	0.00758762			78.2797	27.6292	158	72	0.00641654	0.00133272			9.20722	87.3046	9	85	0.148179	0.134581			62.7749	15.3005	146	59	0.125887	0.00604461																		0.00239319
38.53	29.2219	57	75	0.122303	0.0353449			78.4039	27.6896	159	72	0.00828519	0.00357946			9.29195	87.684	10	85	0.170718	0.0283364			63.4065	15.1789	147	59	0.159185	0.0775595																		0.0616662
36.9232	26.7639	58	75	0.124532	1.61698			78.6171	27.6327	160	72	0.00399672	0.0091279			9.98417	88.3352	11	85	0.199117	0.16937			63.2293	14.7817	148	59	0.198343	0.0354658																		0.0803237
38.2592	28.7264	59	75	0.112646	1.05682			78.702	28.28	161	72	0.0271371	0.0799068			12.6653	90.2935	12	85	0.185687	2.06687			61.3595	15.8762	149	59	0.25691	0.880149																		0.206861
38.2707	29.8954	60	75	0.120566	0.256247			46.8476	23.5708	159	73	0.164645	0			10.3465	88.004	13	85	0.080016	1.99104			58.6438	16.6282	150	59	0.308235	1.48884																		0.270517
38.9728	29.715	62	75	0.11137	0.0985093			46.9474	24.3392	160	73	0.0188732	0.112587			10.1743	87.2466	14	85	0.081095	0.113099			59.3524	16.3634	151	59	0.278898	0.107281																		0.145483
38.857	29.9929	63	75	0.100206	0.0170006			46.5117	25.1745	161	73	0.0545904	0.166419			10.0789	87.9803	15	85	0.150202	0.102641			59.1216	15.6389	152	59	0.210659	0.108393																		0.0449914
38.7243	29.5968	64	75	0.114025	0.0327222			46.4554	24.3661	162	73	0.0583879	0.123133			32.9818	46.7876	4	86	0.0110567	0			60.1522	16.0962	153	59	0.174845	0.238331																		0.00259865
38.2775	29.7119	65	75	0.11656	0.0399119			46.3038	22.966	163	73	0.0291104	0.371871			33.5644	47.6143	5	86	0.0698834	0.191787			59.214	16.0766	154	59	0.180811	0.165103																		0.00247412
38.1948	29.1384	66	75	0.118986	0.062943			46.5573	23.0074	164	73	0.00903859	0.0123752			31.6477	49.5173	6	86	0.133045	1.36785			60.1801	15.213	155	59	0.133188	0.314859																		0.0755198
38.6855	28.6483	67	75	0.125722	0.0901885			42.0626	40.2139	163	74	0.00767155	0			31.6164	49.4191	7	86	0.10652	0.00199265			60.3779	15.4334	156	59	0.124289	0.0164427																		0.313999
38.3045	29.1235	68	75	0.142747	0.0695593			42.5012	39.2889	164	74	0.0153479	0.196516			32.8015	48.448	8	86	0.0441805	0.44016			61.9185	13.9392	157	59	0.0900582	0.863617																		0.0450007
38.5804	28.4286	69	75	0.138806	0.104805			42.3213	39.6691	165	74	0.0329207	0.0331767			33.3042	48.5673	9	86	0.0652684	0.0500369			62.1861	13.9665	158	59	0.0674609	0.0135744																		0.0652355
38.646	28.4018	70	75	0.137965	0.000943454			43.1005	39.7621	166	74	0.0279818	0.115455			32.6682	49.0095	10	86	0.150685	0.112498			69.4711	27.6078	144	60	0.0134495	0																		0.0123879
38.7485	28.6553	71	75	0.146251	0.0140171			42.0687	40.0549	168	74	0.0200629	0.215676			30.6914	49.9611	11	86	0.184258	0.902474			69.3632	26.9181	145	60	0.0126056	0.0913557																		0.0255043
38.47	29.0386	72	75	0.136509	0.0420862			42.3498	39.9403	169	74	0.0362136	0.0172713			33.3785	48.895	12	86	0.103002	1.56694			70.5775	27.6232	146	60	0.0180029	0.369671																		0.0167121
38.4079	29.0829	73	75	0.140566	0.00109242			40.979	40.5063	171	74	0.0194196	0.412345			33.8909	47.9757	13	86	0.0620718	0.207682			69.8318	26.5866	148	60	0.010488	0.305758																		0.00419905
38.2852	28.4615	74	75	0.148835	0.0752351			42.3177	40.1654	173	74	0.028571	0.35779			32.0871	46.567	14	86	0.0191059	0.982204			69.9062	26.8759	149	60	0.0204904	0.0167336																		0.00441381
38.6695	29.2319	75	75	0.132848	0.138974			41.9974	39.0943	174	74	0.0325161	0.234352			53.3846	25.0122	5	87	0.0464829	0			69.787	26.8247	150	60	0.0230711	0.00315453																		0.251495
39.6084	29.2476	76	75	0.151834	0.165328			42.2859	39.447	175	74	0.0147927	0.0389213			52.9464	24.7392	6	87	0.0142299	0.0499786			69.8535	26.3431	151	60	0.0144448	0.04432																		0.416247
39.1057	29.6241	77	75	0.165126	0.0739515			43.2677	39.7729	176	74	0.00342246	0.20064			53.2014	25.0167	7	87	0.0216352	0.0266302			59.9312	16.7707	159	61	0.12097	0																		0.102531
41.4488	27.3531	78	75	0.182804	1.99634			41.6506	40.3156	178	74	0.0145158	0.545519			53.0401	24.4875	8	87	0.0289325	0.0573793			59.6877	15.9611	161	61	0.0240694	0.134015																		0.103906
42.9593	27.4348	79	75	0.175247	0.429031			42.2004	39.4823	179	74	0.0290124	0.186863			53.1389	24.9245	9	87	0.0303906	0.037632			59.5031	15.6632	162	61	0.0412772	0.0230189																		0.0597139
42.3555	28.2651	80	75	0.184997	0.197616			76.808	28.7886	166	75	0.0651566	0			53.2431	25.2869	10	87	0.0442124	0.0266692			60.8271	14.8513	163	61	0.0543251	0.452251																		0.0263292
42.6708	27.1304	81	75	0.161655	0.260046			78.6846	29.6859	167	75	0.0191996	0.811273			52.7336	24.7139	11	87	0.0570828	0.110263			60.9162	14.8816	164	61	0.0681082	0.00166166																		0.00375158
43.1162	27.7073	82	75	0.154298	0.0996027			78.656	28.1005	168	75	0.0271308	0.471429			52.3841	24.9856	12	87	0.0710666	0.0367481			60.9427	14.6647	165	61	0.0750006	0.00895653																		0.135972
42.4357	28.0024	83	75	0.124851	0.103153			77.4396	28.2151	169	75	0.0357542	0.279927			52.5648	24.9688	13	87	0.0791201	0.00617545			61.4553	14.3339	166	61	0.0810549	0.0697717																		0.127731
41.8584	15.2126	17	76	0.04474	0			77.6334	27.726	170	75	0.0423878	0.0519028			52.3906	25.3185	14	87	0.0906037	0.0286217			61.3362	14.2939	167	61	0.082074	0.00295837																		0.276477
41.7529	15.9526	18	76	0.00985849	0.104777			77.6625	27.7458	171	75	0.0466568	0.000231241			52.9036	24.9721	15	87	0.10504	0.0718411			61.2657	14.5863	168	61	0.0771569	0.0169576																		0.0421756
41.6985	15.6618	19	76	0.0125127	0.0164226			77.7257	28.1989	172	75	0.0623814	0.0392535			53.5298	24.0801	16	87	0.12479	0.222733			59.6216	15.6072	169	61	0.0756935	0.702279																		0.183001
41.7143	15.6468	20	76	0.0198226	8.8926e-05			78.3936	28.6237	173	75	0.0744999	0.11748			52.529	23.5714	17	87	0.143852	0.236321			59.7488	15.9593	170	61	0.0718181	0.0262834																		0.332852
41.1755	15.9325	21	76	0.0253179	0.0697435			77.8811	28.4087	174	75	0.0812259	0.057927			52.9998	23.9424	18	87	0.147299	0.0673829			60.2305	15.4787	171	61	0.0722415	0.0868264																		0.00291988
41.8164	15.3057	22	76	0.0340366	0.150688			77.2824	28.5211	175	75	0.0839386	0.0695711			53.1489	23.6454	19	87	0.171239	0.0207084			60.343	15.6146	172	61	0.0799212	0.00583901																		0.00984315
41.8025	15.3397	23	76	0.0418618	0.000253658			78.0717	28.274	176	75	0.0883824	0.128252			54.7106	23.3489	20	87	0.1943	0.473763			60.0689	15.6972	173	61	0.0801171	0.0153666																		0.0126751
42.7332	14.5567	24	76	0.0509388	0.277364			78.7304	28.2446	177	75	0.0947861	0.0815168			52.869	22.7842	21	87	0.215508	0.695688			61.1644	15.1416	174	61	0.076976	0.282875																		0.0356753
41.2887	15.6847	25	76	0.0634264	0.629797			78.704	28.3002	178	75	0.103175	0.000711092			53.265	23.4085	22	87	0.228393	0.102489			60.7427	15.6723	175	61	0.0809367	0.0861537																		0.0003801
42.7802	14.2657	26	76	0.0751348	0.794659			78.7446	28.1729	179	75	0.108859	0.00334845			53.1526	23.3733	23	87	0.242198	0.00260327			61.1453	15.1331	176	61	0.0818551	0.0849197																		0.0105358
42.7325	14.1125	27	76	0.0843856	0.00482797			78.573	28.3089	180	75	0.104598	0.00898489			53.1547	22.1647	24	87	0.256634	0.273886			60.7512	14.7793	177	61	0.080393	0.0525727																		0.0740959
43.0844	13.6167	28	76	0.0957188	0.0693121			78.8444	28.3454	181	75	0.108157	0.0140511			52.1198	21.6703	25	87	0.271041	0.246656			61.2766	14.4416	178	61	0.0779514	0.073141																		0.0279578
42.6692	13.7824	29	76	0.104061	0.0374755			77.7562	27.5102	182	75	0.105975	0.352797			52.1569	21.8482	26	87	0.274287	0.00619557			61.4207	14.6584	179	61	0.0736021	0.0127056																		0.0305915
42.9654	13.666	30	76	0.116537	0.0189899			77.102	28.1285	183	75	0.10403	0.151933			51.9731	21.358	27	87	0.287006	0.0513973			61.1701	14.3752	180	61	0.0740881	0.0268072																		0.0366079
43.052	13.8634	31	76	0.126849	0.00871192			77.2817	27.9189	184	75	0.111299	0.0142901			52.4919	21.4034	28	87	0.270822	0.0508602			61.6843	14.9951	181	61	0.0671952	0.121594																		0.0151552
43.2829	14.3077	32	76	0.137918	0.0470109			76.8188	27.3122	185	75	0.123447	0.109214			52.7767	21.0424	29	87	0.270233	0.0396368			62.0654	15.062	182	61	0.0750125	0.0280801																		0.00452665
42.7573	14.5014	33	76	0.149662	0.0588288			75.8247	27.0416	186	75	0.118919	0.199016			52.4172	21.2083	30	87	0.261996	0.0293876			61.6771	14.6891	183	61	0.0964426	0.0543433																		0.0355924
42.8304	14.2293	34	76	0.158935	0.014887			76.1836	26.9327	187	75	0.112451	0.0263817			51.94	21.5181	31	87	0.23072	0.0606951			61.7194	14.7345	184	61	0.107538	0.000720866																		0.25188
43.0459	15.0355	35	76	0.168526	0.130579			76.6006	26.6512	188	75	0.115301	0.0474582			51.9188	22.4683	32	87	0.193949	0.169381			62.4233	14.5019	185	61	0.114777	0.103047																		0.0791965
42.6157	14.8012	36	76	0.181245	0.0449901			76.4401	26.7471	189	75	0.121562	0.00655285			81.3772	42.711	5	88	0.0141108	0			62.8042	14.6346	186	61	0.141118	0.0305042																		0.140898
42.8825	15.2308	37	76	0.190593	0.0479474			76.4104	26.7787	190	75	0.122442	0.000352058			81.4153	42.895	6	88	0.0140304	0.00662238			62.507	14.1944	187	61	0.146478	0.0529102																		0.0112947
43.1969	15.3042	38	76	0.202158	0.0195468			76.0781	26.4869	191	75	0.125591	0.0366746			81.1178	42.724	7	88	0.010473	0.0220837			62.3602	14.5875	188	61	0.138692	0.0330144																		0.0571301
42.6052	15.4241	39	76	0.217603	0.0683474			76.6888	25.5684	192	75	0.123299	0.228093			80.4217	42.5679	8	88	0.0130732	0.0954142			61.9747	15.3497	189	61	0.113526	0.136795																		0.155809
42.2987	15.5938	40	76	0.233115	0.0230143			76.0361	25.7269	193	75	0.109721	0.0845867			80.4398	42.1568	10	88	0.018808	0.0317459			61.6795	17.5789	190	61	0.0849931	0.948115																		0.234572
41.6112	16.3359	41	76	0.24888	0.19187			77.6611	26.3526	194	75	0.105728	0.568493			80.6265	42.4928	11	88	0.0192354	0.0277024			61.2067	17.5842	191	61	0.0722898	0.0419077																		0.0230871
41.7819	16.4368	42	76	0.263735	0.00736964			77.4515	26.922	195	75	0.119107	0.0690322			81.08	42.1691	12	88	0.0295554	0.0582046			61.2619	16.9899	192	61	0.0345334	0.0667898																		0.177052
42.1545	16.0487	43	76	0.282009	0.0542626			76.9289	25.8961	196	75	0.108871	0.24854			80.4654	41.7439	14	88	0.0335832	0.104728			60.9871	15.9522	193	61	0.0309484	0.216073																		0.834612
42.8187	16.5324	44	76	0.296909	0.126605			77.8193	26.9532	197	75	0.0375854	0.358171			80.2341	41.6186	16	88	0.0377121	0.0129707			58.0816	17.0943	194	61	0.0308476	1.82741																		0.00039755
42.9498	17.7546	45	76	0.322246	0.283336			78.8605	28.8585	199	75	0.0265276	0.883944			80.9099	41.1452	17	88	0.0452396	0.127658			60.5433	15.5191	195	61	0.0556461	1.60153																		0.0637916
42.8655	17.5734	46	76	0.340436	0.00748829			77.3818	28.2369	200	75	0.0901642	0.482455			79.3244	41.3694	18	88	0.0615066	0.480753			61.3274	15.3877	196	61	0.056492	0.118503																		0.499109
43.0029	18.0923	47	76	0.360686	0.0540209			43.8279	52.7285	188	76	0.0958694	0			5.73341	37.7914	7	89	0.202505	0			61.159	15.3303	197	61	0.0732914	0.0059332																		0.329161
43.3452	18.1531	48	76	0.375188	0.0226627			43.2388	52.3378	189	76	0.0190638	0.093694			6.57951	39.0474	8	89	0.0393864	0.430001			61.2278	15.4312	198	61	0.0806021	0.0027945																		0.210568
43.1278	18.0337	49	76	0.390627	0.0115339			42.156	52.5915	190	76	0.0330063	0.231923			6.569	37.6042	9	89	0.063687	0.390563			59.3641	68.4527	165	62	0.0326387	0																		0.00258823
43.2422	18.5609	50	76	0.412041	0.0545676			42.4865	53.4591	191	76	0.0468627	0.16163			5.31311	37.2544	10	89	0.104275	0.318681			59.5577	68.531	167	62	0.00989738	0.00817915																		0.00650848
43.1149	17.9117	51	76	0.436604	0.0820762			42.6736	53.5233	192	76	0.0527928	0.00733562			5.45328	36.3023	11	89	0.0516576	0.173636			60.0158	68.2051	168	62	0.011721	0.0592758																		0.0311348
42.9668	18.3662	52	76	0.458231	0.0428459			43.2299	53.873	193	76	0.0818225	0.0809655			22.352	42.7696	7	90	0.107152	0			59.8116	68.6136	169	62	0.017672	0.0391059																		0.187629
42.334	18.3289	53	76	0.485528	0.0753362			42.4849	54.3726	194	76	0.114996	0.150875			22.2839	42.0866	8	90	0.0269757	0.0883393			60.0562	68.7359	170	62	0.0209692	0.0140187																		0.132904
42.7867	17.8998	54	76	0.489764	0.0729437			43.0234	54.3707	195	76	0.148473	0.0543736			21.564	42.4022	10	90	0.0527024	0.115858			60.2553	69.2026	171	62	0.024433	0.0482803																		0.0292287
43.0051	18.3722	55	76	0.514555	0.0507955			43.232	54.8518	196	76	0.176245	0.0515507			20.0735	43.7711	12	90	0.0515547	0.767879			60.5565	69.3447	172	62	0.0279302	0.0207878																		0.0239833
43.1054	18.4945	56	76	0.525901	0.00468892			44.6254	55.2547	197	76	0.217002	0.39451			20.13	43.4092	13	90	0.070219	0.0251577			60.3405	69.6926	173	62	0.0274447	0.0314499																		0.0757886
43.2005	18.3364	57	76	0.541875	0.00637983			42.9105	55.4911	198	76	0.277975	0.561948			20.7393	44.1766	14	90	0.076275	0.180016			59.4798	68.9643	174	62	0.0366947	0.238327																		0.12733
43.0563	18.5108	58	76	0.538916	0.00960277			43.0342	56.2413	199	76	0.304221	0.108392			20.0321	44.1681	15	90	0.0581183	0.0937675			60.3175	69.6052	175	62	0.00727932	0.20858																		0.0037005
42.4999	18.5853	59	76	0.545771	0.0590942			43.1946	56.0888	200	76	0.263083	0.00918741			20.3555	43.7461	16	90	0.0784125	0.0529902			60.5983	68.3857	177	62	0.0375893	0.293652																		0.301043
42.53	18.6711	60	76	0.544656	0.00154992			41.6747	40.3319	190	77	0.0175984	0			19.1814	44.5375	17	90	0.0684094	0.375909			35.0663	19.3253	167	63	0.0556332	0																		0.196844
41.9011	18.761	62	76	0.534482	0.0756876			41.9614	40.1939	191	77	0.0162647	0.018986			19.5015	43.8005	18	90	0.092986	0.12105			33.9569	19.7259	168	63	0.0113208	0.260865																		2.58573e-05
41.7364	18.6878	63	76	0.493649	0.0060851			41.4154	40.2524	192	77	0.0179982	0.0565309			19.3055	42.1834	19	90	0.13631	0.497526			34.2521	19.8739	169	63	0.0133869	0.020444																		0.0872913
41.9748	18.8875	64	76	0.480416	0.018129			41.4386	40.6014	193	77	0.0183252	0.0229448			18.9703	43.2046	20	90	0.102577	0.21661			34.0868	20.5897	170	63	0.0246728	0.101195																		0.174995
41.8367	18.8834	65	76	0.452708	0.00358167			42.3448	39.6167	194	77	0.023195	0.335822			20.6854	43.9693	21	90	0.142419	0.661206			33.7799	20.0424	171	63	0.0289983	0.073828																		0.0358515
41.3208	19.2548	66	76	0.434232	0.075785			42.199	40.7373	195	77	0.0227507	0.239432			21.3724	44.0248	22	90	0.162926	0.0890718			33.5644	20.2308	172	63	0.0691982	0.0153683																		0.430309
41.2004	19.635	67	76	0.415541	0.0298193			42.0555	40.2551	196	77	0.0286346	0.0474507			20.6161	44.1628	23	90	0.123231	0.110821			82.8258	61.171	174	64	0.0161446	0																		0.0337662
40.4378	19.8576	68	76	0.436769	0.118316			43.2993	39.9954	197	77	0.0261112	0.302719			19.1826	43.8006	24	90	0.108308	0.409898			82.8818	61.4633	175	64	0.0138447	0.0166033																		0.0465383
41.4443	19.2982	69	76	0.406145	0.248591			42.6667	40.0013	198	77	0.0139591	0.075042			84.6109	71.4859	7	91	0.209593	0			83.4239	61.2137	177	64	0.0171253	0.0667847																		0.00402647
40.961	19.5515	70	76	0.384446	0.0558167			42.2595	39.5987	199	77	0.0113883	0.0614853			84.046	72.5072	8	91	0.0364745	0.255422			83.6847	60.6639	179	64	0.015148	0.069423																		0.752652
41.1764	19.613	71	76	0.386461	0.00940673			41.8996	40.5528	200	77	0.00223583	0.194978			83.8063	71.8624	9	91	0.0592064	0.0887302			83.2226	61.3904	180	64	0.0209616	0.138983																		0.0645357
41.1368	19.443	72	76	0.412661	0.0057125			78.6577	35.7946	193	78	0.050881	0			83.7945	71.5863	10	91	0.083235	0.0143189			82.733	61.5334	181	64	0.0133567	0.0487924																		0.104864
40.7502	19.9379	73	76	0.426947	0.0739459			77.1422	36.328	194	78	0.0229401	0.483997			82.5986	70.7082	11	91	0.112302	0.412749			83.8402	61.9146	182	64	0.00261753	0.25711																		0.110752
40.8044	20.2249	74	76	0.48047	0.0159916			77.5123	36.2662	195	78	0.0184234	0.0263936			82.8533	70.9902	12	91	0.119626	0.0270815			73.596	30.5657	180	65	0.0133437	0																		0.0775458
68.5755	39.9156	30	77	0.00391707	0			77.3753	36.9582	196	78	0.0312689	0.0933013			84.6606	73.0467	13	91	0.107345	1.40541			73.8843	30.5146	181	65	0.017329	0.0160671																		0.163798
67.8042	39.5949	31	77	0.0381484	0.130853			77.7591	36.7804	197	78	0.0390106	0.0335561			84.6891	71.9285	14	91	0.130747	0.234617			74.5273	30.7868	182	65	0.0278872	0.0914195																		0.000113612
68.0099	39.532	32	77	0.0466778	0.0086776			77.4987	37.0716	198	78	0.0611486	0.0286147			85.8357	73.1341	15	91	0.171644	0.519046			72.7898	30.5069	183	65	0.0275748	0.580706																		0.326375
68.0898	39.4386	33	77	0.0410294	0.00283445			78.7542	37.742	199	78	0.055953	0.379784			85.5566	72.7279	16	91	0.105	0.0455406			72.8628	30.49	184	65	0.0227706	0.00105254																		0.0714626
68.3452	39.2355	35	77	0.0210609	0.0199677			78.1811	36.6322	200	78	0.0208994	0.292524			85.1219	72.648	17	91	0.12912	0.0366278			73.5032	30.4741	185	65	0.0127765	0.0769419																		0.260725
68.7278	39.8462	36	77	0.0311785	0.0973835			41.5464	79.935	1	79	0.0986278	0			86.8745	72.5345	19	91	0.180032	0.578326			74.1762	31.4528	186	65	0.0169469	0.264528																		0.0155319
68.5551	40.2345	37	77	0.0152549	0.0338583			41.4405	80.2146	2	79	0.0202098	0.0167589			40.8235	32.3345	11	92	0.0193241	0			74.1042	31.6121	187	65	0.0275585	0.00572799																		0.00154778
67.8494	39.3336	38	77	0.0363501	0.245564			41.3353	79.9111	3	79	0.0373492	0.019348			41.4027	31.1037	13	92	0.0400291	0.346937			74.0811	30.9287	188	65	0.0379412	0.0876578																		0.0172037
68.0367	39.2287	39	77	0.0306705	0.00864269			41.6507	79.6489	4	79	0.0494185	0.0315375			40.8025	31.9337	14	92	0.0478473	0.196704			73.452	30.6644	190	65	0.023027	0.087312																		0.01965
68.1753	39.4417	41	77	0.0307564	0.0121125			41.9908	79.7159	5	79	0.0556378	0.0225289			41.0075	31.2026	15	92	0.0548192	0.108088			74.7647	30.9172	191	65	0.0147045	0.335075																		0.11175
67.5652	40.3187	42	77	0.0315194	0.214013			42.1412	78.0482	6	79	0.0779943	0.525713			40.824	32.2866	16	92	0.0454347	0.226611			74.2154	31.2895	192	65	0.0204277	0.082555																		0.12234
67.6007	39.5335	43	77	0.0365358	0.115833			42.4837	78.897	7	79	0.0990674	0.157063			42.925	30.5199	17	92	0.0420293	1.4129			73.828	30.9743	193	65	0.0126238	0.046764																		0.288947
68.6732	39.5197	44	77	0.0172017	0.215697			42.1378	78.6154	8	79	0.112837	0.0372992			42.8045	31.3626	18	92	0.0702397	0.13587			57.7529	17.5377	182	66	0.000623411	0																		0.00112249
68.47	39.766	45	77	0.0454398	0.0191147			42.421	78.2731	9	79	0.12428	0.0370084			41.8876	30.0971	19	92	0.0664795	0.457884			57.8297	17.2583	183	66	0.00722577	0.0157499																		0.251708
66.5163	41.9068	46	77	0.0444528	1.57497			42.0347	78.6772	10	79	0.161711	0.0586123			41.7597	30.6339	20	92	0.0821873	0.0570981			58.0497	17.5965	184	66	0.00489155	0.0305275																		0.014983
69.0202	39.9777	47	77	0.0465802	1.87334			41.4921	78.8635	11	79	0.205399	0.0617157			41.7695	30.4645	21	92	0.0389735	0.00539538			57.5226	17.41	185	66	0.0023182	0.0586134																		0.171173
68.2465	39.4379	48	77	0.0572124	0.166892			40.2652	79.287	12	79	0.239266	0.315831			42.3218	30.1015	22	92	0.0490171	0.0818954			57.9589	17.1198	186	66	0.00843286	0.0514868																		0.00271745
68.0092	38.9198	49	77	0.00597564	0.0608839			40.3918	79.3033	13	79	0.273453	0.00305449			41.8665	30.4628	23	92	0.0606808	0.0633538			57.8247	17.988	187	66	0.00467679	0.144696																		0.00226864
29.0407	33.0241	35	78	0.00745961	0			40.4422	78.6448	14	79	0.314971	0.0817879			41.4723	30.8124	24	92	0.0676993	0.0520524			34.7173	23.6025	185	67	0.00202474	0																		0.188898
28.5075	32.9851	36	78	0.0222298	0.0536067			39.6823	78.7002	15	79	0.3488	0.108852			40.094	32.3218	25	92	0.0498491	0.783376			35.3654	21.7403	187	67	0.0480586	0.728953																		0.0757466
28.5453	32.5275	37	78	0.0421453	0.039532			39.558	79.4327	16	79	0.389527	0.103514			41.8228	30.6715	26	92	0.0147585	1.07108			34.3462	22.6469	189	67	0.0318607	0.348862																		0.26669
28.4281	33.3606	38	78	0.0302634	0.132711			39.7293	79.9511	17	79	0.437252	0.0558846			42.1188	30.5872	27	92	0.0846945	0.0177561			35.6457	21.6896	191	67	0.0532899	0.488454																		0.0102229
28.3171	32.9133	39	78	0.0291743	0.039811			39.3131	78.7628	18	79	0.505761	0.297222			40.7915	36.7702	12	93	0.12436	0			35.4738	21.2887	193	67	0.133337	0.0356856																		0.000589988
28.5023	32.6388	40	78	0.03161	0.0205569			38.6829	79.6504	19	79	0.545285	0.222146			39.8945	36.3631	13	93	0.0129761	0.181966			28.2429	36.2031	187	68	0.0855754	0																		0.0510798
28.4309	33.0871	41	78	0.0314213	0.038623			37.131	79.3949	20	79	0.61321	0.463805			40.9696	36.3479	14	93	0.0243619	0.216778			28.3243	36.5527	188	68	0.00469306	0.0241549																		0.0789386
28.1321	32.9904	42	78	0.0521839	0.0184888			36.879	80.3971	21	79	0.679886	0.200265			40.9095	37.037	15	93	0.0385209	0.0897281			27.7299	35.2199	190	68	0.0242888	0.399281																		0.00690009
28.7365	30.9774	43	78	0.0690381	0.828284			36.4202	78.5603	22	79	0.728527	0.672066			40.6379	36.7568	16	93	0.0580003	0.0285435			27.6641	35.793	191	68	0.0252311	0.0623846																		0.0617018
28.356	31.9358	44	78	0.0473756	0.19938			36.3098	78.2544	23	79	0.792837	0.0198314			41.3568	37.0342	17	93	0.0849353	0.11132			27.7044	35.3898	192	68	0.0251979	0.0307869																		0.000236641
29.0511	31.1878	45	78	0.0498411	0.195497			37.0647	77.8511	24	79	0.86059	0.137376			42.1016	36.8555	18	93	0.124015	0.109983			40.6504	39.9839	1	69	0.0511773	0																		0.0297006
28.9522	32.1423	46	78	0.0590545	0.172666			36.2176	78.3819	26	79	0.941612	0.187383			43.4333	36.8598	19	93	0.151987	0.332522			40.5868	40.1596	2	69	0.00998501	0.00654535																		0.130163
28.3779	32.7347	47	78	0.0546174	0.127634			35.6273	77.9531	27	79	0.97976	0.0998182			43.121	36.9817	20	93	0.143609	0.0210729			41.3334	41.1958	3	69	0.0157175	0.305833																		0.101099
29.2896	30.4124	49	78	0.0658525	1.16706			35.6626	78.1366	28	79	1.02156	0.00654755			42.9215	36.8933	21	93	0.160731	0.00892653			41.273	40.6622	4	69	0.0215435	0.0540776																		0.11236
28.9553	31.4083	50	78	0.0736302	0.20696			35.127	78.1262	29	79	1.08419	0.0538133			42.8812	37.2437	22	93	0.201778	0.0233219			41.2894	40.744	5	69	0.0285139	0.001305																		0.000849288
28.557	33.0249	51	78	0.029498	0.519727			35.0924	78.0293	30	79	1.15477	0.00198614			43.316	37.6429	23	93	0.160525	0.0653138			41.6492	40.9756	6	69	0.0345236	0.0343385																		0.00680995
36.9669	55.8189	44	79	0.0199876	0			35.8555	78.3678	31	79	1.16751	0.130662			7.9846	83.1226	13	94	0.0703451	0			42.1237	40.6548	7	69	0.0413315	0.0615037																		0.102694
36.5018	55.5891	45	79	0.00465068	0.050469			35.9028	77.78	32	79	1.19739	0.0651963			7.92311	82.8611	14	94	0.00770186	0.0135326			42.3196	40.6654	8	69	0.0474589	0.00721579																		0.0367931
36.3857	55.7202	46	79	0.00913816	0.00574864			34.2769	78.1976	33	79	1.28381	0.528367			8.66065	83.1164	15	94	0.0173288	0.114207			41.84	41.3378	9	69	0.0524021	0.127896																		0.373866
36.8117	55.1999	47	79	0.0094477	0.0847836			34.3788	79.3152	34	79	1.3622	0.236117			9.14262	83.8893	16	94	0.0257853	0.155576			41.366	40.2083	10	69	0.057618	0.28133																		0.0479827
36.7871	55.1256	48	79	0.00509651	0.00114891			35.4034	79.9732	35	79	1.35045	0.278012			8.78253	83.4932	17	94	0.0330211	0.0537316			41.0761	41.2037	11	69	0.0633932	0.201549																		0.196598
36.5887	55.3582	49	79	0.00629229	0.0175272			34.8533	77.9569	36	79	1.35335	0.819011			8.22874	83.291	18	94	0.042551	0.0651716			40.5668	40.4538	12	69	0.0685666	0.154091																		0.0622651
36.0619	55.6915	50	79	0.0187949	0.0728568			34.6901	78.2635	37	79	1.41445	0.0226253			8.2586	83.3816	19	94	0.0471468	0.00170714			41.2862	40.4569	13	69	0.0735433	0.0970425																		0.156647
67.2459	33.6426	46	80	0.161773	0			34.3825	78.5663	38	79	1.44202	0.0349293			7.75701	83.1473	20	94	0.0552874	0.0574648			40.6901	40.012	14	69	0.0784858	0.103721																		0.201776
67.1698	33.6562	47	80	0.0309141	0.00111967			34.7514	79.0915	39	79	1.46612	0.0772164			8.10935	82.1802	21	94	0.0586809	0.198633			41.1106	39.9563	15	69	0.0840718	0.0337323																		0.00156151
68.3059	32.4167	48	80	0.0603316	0.530044			32.6011	78.975	41	79	1.47935	0.869448			7.73503	82.1414	22	94	0.0356768	0.0265558			41.3847	40.3386	16	69	0.0900357	0.0415001																		0.0324079
67.1862	32.6232	49	80	0.0738106	0.243054			33.1004	79.9578	42	79	1.6592	0.227848			7.75979	81.9846	23	94	0.0305135	0.00472419			41.4364	40.4194	17	69	0.0955854	0.00172428																		0.0215388
66.7913	33.0316	50	80	0.0911302	0.0605301			48.0414	80.6648	1	80	0.00580012	0			7.66626	81.7207	24	94	0.0465047	0.0147007			42.0371	40.0875	18	69	0.10154	0.0883149																		0.264789
68.8805	31.3557	51	80	0.11597	1.34503			47.9421	80.7823	2	80	0.00325162	0.0044359			65.7495	78.353	13	95	0.042222	0			42.0844	40.1457	19	69	0.108529	0.00105503																		0.00375827
68.6812	30.8713	52	80	0.129674	0.0514499			47.7979	80.6421	3	80	0.004517	0.0075838			65.8627	78.7875	14	95	0.00487755	0.0378014			42.7098	40.8479	20	69	0.114613	0.165797																		0.123605
69.0006	29.7578	53	80	0.139662	0.251572			47.3354	80.823	4	80	0.00535809	0.0462556			65.5035	78.9512	15	95	0.0119026	0.0292077			41.9339	41.0216	21	69	0.121626	0.118545																		0.0772078
68.4723	29.6634	54	80	0.133593	0.0540044			47.6661	80.5485	5	80	0.00529131	0.034639			65.6015	79.027	16	95	0.0150108	0.00287801			40.4806	40.995	22	69	0.127377	0.396105																		0.00404144
68.3718	29.5788	55	80	0.133924	0.00323506			47.6375	80.347	6	80	0.00729277	0.00777192			65.9989	78.8389	17	95	0.0114962	0.0362511			40.7332	41.1348	23	69	0.132953	0.0156299																		0.00117373
68.6678	30.4006	56	80	0.157781	0.14307			46.8024	80.5936	8	80	0.00846972	0.142148			66.7122	78.7433	18	95	0.0242769	0.097093			40.4936	41.191	24	69	0.139214	0.011356																		0.0083507
68.2143	30.622	57	80	0.174954	0.0477517			47.3501	80.6514	9	80	0.00709352	0.0568549			13.6544	34.2385	15	96	0.153529	0			40.6294	41.1947	25	69	0.14501	0.00345635																		0.0828793
66.7769	32.8632	58	80	0.178235	1.32914			47.5513	80.7203	10	80	0.00695433	0.00848564			14.7113	34.5526	16	96	0.0474175	0.227925			40.6047	40.8223	26	69	0.150694	0.0261069																		0.435748
66.1644	33.808	59	80	0.191956	0.237724			47.3345	80.8803	11	80	0.0061841	0.0136154			14.6427	35.0838	17	96	0.0931207	0.053806			40.2629	40.3072	27	69	0.15534	0.0716616																		0.455025
68.7448	31.1762	60	80	0.214945	2.54714			47.7325	80.7078	12	80	0.0059855	0.035282			14.237	34.7838	18	96	0.0986076	0.0477306			40.2086	40.5309	28	69	0.161326	0.00993414																		5.89229e-05
68.2176	31.0434	61	80	0.241432	0.0554289			47.5564	80.4803	13	80	0.00448499	0.0155182			16.2192	35.0479	19	96	0.107	0.749753			40.4053	40.5988	29	69	0.166839	0.00811568																		0.115187
68.1802	31.376	62	80	0.2608	0.0210031			47.9965	80.8088	14	80	0.00217454	0.0565606			13.887	35.4386	20	96	0.103146	1.0485			40.0355	40.4857	30	69	0.173967	0.0280341																		0.143225
67.9075	31.1866	63	80	0.293142	0.0206792			47.6025	80.637	15	80	0.00251848	0.0346415			13.9198	35.0273	21	96	0.0779847	0.0319284			40.299	40.0644	31	69	0.181106	0.046283																		0.101839
68.759	30.8045	64	80	0.32584	0.163337			47.6134	80.5995	16	80	0.00337316	0.000286886			14.266	35.4061	22	96	0.0657479	0.0493709			40.0982	40.431	32	69	0.187894	0.0327502																		0.0287069
68.6574	30.8386	65	80	0.352294	0.00215489			47.7255	80.4421	17	80	0.00648409	0.00700057			14.9126	35.2794	23	96	0.121206	0.0813983			39.7401	41.5019	33	69	0.194685	0.239077																		0.0254245
68.6988	30.619	66	80	0.390878	0.00936718			47.4932	80.6722	18	80	0.00639391	0.0200471			13.9305	35.404	24	96	0.139815	0.183731			40.4354	40.9133	34	69	0.200214	0.15561																		0.0844782
68.2103	31.8009	67	80	0.44074	0.306667			47.5177	80.0011	19	80	0.0122746	0.0845708			14.638	38.6319	26	96	0.164145	2.04746			40.2934	41.042	35	69	0.206496	0.00688591																		0.152032
68.7404	31.1533	68	80	0.433604	0.131338			67.0173	16.2636	3	81	0.164125	0			14.347	36.2969	27	96	0.158415	1.0382			40.4952	40.4892	36	69	0.210724	0.0649318																		0.0966165
69.5333	29.5864	69	80	0.482499	0.578206			68.111	15.1128	4	81	0.0271905	0.472559			14.9904	35.4915	28	96	0.118095	0.199244			40.7662	40.0967	37	69	0.215676	0.0426499																		0.0681621
68.2943	28.0011	70	80	0.539737	0.759026			68.6416	14.4148	5	81	0.0521351	0.144162			14.4787	35.4869	29	96	0.095923	0.0490947			40.3093	40.5176	38	69	0.219144	0.0723608																		0.0298995
68.1423	28.3265	71	80	0.566524	0.0241793			68.951	14.9052	6	81	0.0665805	0.0630407			14.1064	34.7975	30	96	0.0990996	0.115104			40.0963	40.5364	39	69	0.222644	0.00857269																		0.568369
68.5458	28.2017	72	80	0.620165	0.0334478			68.578	14.9891	8	81	0.00525266	0.0274028			12.6454	35.6764	31	96	0.102786	0.545048			40.1806	40.5932	40	69	0.225118	0.00193972																		0.0535575
67.931	28.1993	73	80	0.65725	0.07089			10.9765	53.5577	7	82	0.138401	0			10.8506	38.2399	32	96	0.117853	1.83621			40.2036	40.3951	41	69	0.229309	0.00745679																		0.000535619
67.8425	27.9507	74	80	0.61393	0.0130507			10.5069	53.5293	8	82	0.0100708	0.0415052			12.4565	36.46	33	96	0.129471	1.07758			39.953	40.3798	42	69	0.234398	0.0118242																		0.079058
68.3008	27.5984	75	80	0.668946	0.0626486			9.66229	53.9307	9	82	0.025914	0.16396			14.3988	35.4044	34	96	0.0811	0.916243			40.0259	40.651	43	69	0.238146	0.01478																		0.042257
68.9226	27.3687	76	80	0.770376	0.0824066			8.87727	55.2095	10	82	0.0430727	0.422172			14.3537	35.4614	35	96	0.0393303	0.00099094			40.2762	40.6313	44	69	0.242877	0.011815																		0.0496515
69.5145	26.8582	77	80	0.669833	0.114523			8.08398	54.2755	11	82	0.0597117	0.281553			12.792	35.0375	36	96	0.0378655	0.490976			40.4561	41.3851	45	69	0.248051	0.112615																		0.936395
69.3805	27.3523	78	80	0.65477	0.0491263			7.58325	54.3	12	82	0.0716239	0.0471242			12.6614	34.6816	37	96	0.0400863	0.0269422			40.6704	41.093	46	69	0.253762	0.0246066																		0.160584
70.5057	27.2954	79	80	0.721996	0.237983			7.72211	53.95	13	82	0.0772382	0.0265891			14.358	35.259	38	96	0.0317071	0.602187			40.5877	41.0037	47	69	0.258369	0.00277726																		0.0294249
70.2775	27.6263	80	80	0.719065	0.0302998			6.95539	52.5286	14	82	0.0806987	0.489046			14.5857	35.8731	40	96	0.0192464	0.0804402			40.8116	41.5163	48	69	0.262721	0.0586638																		0.178961
70.2012	26.8944	82	80	0.808896	0.101516			7.39436	52.2139	15	82	0.0733648	0.054696			14.8755	35.3984	41	96	0.0312379	0.0579984			40.2799	41.4408	49	69	0.26755	0.0540573																		0.00744554
69.6199	26.8549	83	80	0.947536	0.0636489			8.51627	52.1386	16	82	0.0651341	0.237065			15.7896	35.0051	42	96	0.0389683	0.185662			41.2078	41.2164	50	69	0.273268	0.170867																		0.000183922
69.2714	26.6128	84	80	0.978009	0.0337643			8.7586	52.1531	17	82	0.0641021	0.0110505			14.8262	34.8949	43	96	0.028361	0.176281			41.449	41.3915	51	69	0.277258	0.0166608																		0.0101965
69.5811	25.6746	85	80	1.15306	0.183042			8.84077	52.1544	18	82	0.0627389	0.00126629			14.6568	35.5537	44	96	0.0412334	0.0867475			41.2714	40.9359	52	69	0.281633	0.0448368																		0.22684
69.7401	26.0736	86	80	1.39066	0.0346008			9.31883	52.6089	19	82	0.0600496	0.0815936			59.0702	15.1402	15	97	0.0115313	0			41.6102	40.1085	53	69	0.28477	0.149899																		0.097332
69.495	26.1578	88	80	1.22184	0.0125922			9.90808	52.5769	20	82	0.0639936	0.0652947			59.8725	15.1195	16	97	0.00713779	0.120776			41.4112	40.5321	54	69	0.288533	0.0410779																		0.00351049
69.725	25.3867	89	80	1.27201	0.121394			9.99366	52.8026	21	82	0.0722706	0.0109313			59.974	15.7634	17	97	0.0108638	0.0796686			41.0445	39.7552	55	69	0.291017	0.138382																		0.0102799
33.2209	30.0631	51	81	9.73345e-05	0			9.35037	52.7575	22	82	0.0815208	0.0779745			59.2218	16.1795	18	97	0.0122259	0.138572			40.7736	39.6644	56	69	0.297053	0.0153087																		0.425525
31.4843	29.3747	52	81	0.0493884	0.654338			9.11392	52.3648	23	82	0.0895282	0.0393992			59.5945	16.0473	19	97	0.0112963	0.0293318			40.8291	40.1924	57	69	0.304159	0.052864																		0.00119542
33.4415	30.5594	53	81	0.0486098	0.981449			9.08977	52.3016	24	82	0.0973606	0.000859574			59.4296	15.8331	20	97	0.0136036	0.0137015			40.5484	39.8543	58	69	0.309728	0.0362113																		9.84125e-05
33.5333	30.7721	54	81	0.0743278	0.0100604			9.19396	52.4853	25	82	0.103448	0.00836785			59.8904	16.0703	21	97	0.0156897	0.0503641			40.784	39.6966	59	69	0.313454	0.0150638																		0.0116752
33.5302	30.7241	55	81	0.0119818	0.000433892			9.64346	52.6028	26	82	0.11109	0.0404694			59.6945	15.8321	22	97	0.0160847	0.0178334			40.1367	40.1461	60	69	0.318075	0.116456																		0.0175002
34.298	24.5606	51	82	1.02584	0			9.56006	52.6466	27	82	0.11346	0.00166405			60.0639	15.8438	23	97	0.0333545	0.0256051			40.5244	40.3782	61	69	0.323541	0.0382864																		0.0547842
34.0008	24.8098	52	82	0.107435	0.0282022			9.5852	52.7362	28	82	0.103592	0.00162518			28.2581	51.8687	16	98	0.000315126	0			40.653	40.6915	62	69	0.329224	0.0215083																		0.0191292
35.8304	24.7938	53	82	0.267587	0.627712			9.51105	52.5652	29	82	0.103547	0.00651672			28.4629	52.0003	17	98	0.00561508	0.0111114			39.9825	40.5914	63	69	0.335689	0.0861734																		0.267398
38.916	25.9365	54	82	0.353637	2.02997			9.22147	52.0792	30	82	0.0917179	0.0599983			28.1492	52.3075	18	98	0.00749066	0.0361393			40.5538	40.7199	64	69	0.340901	0.064299																		0.0414906
38.2269	23.2214	56	82	0.458617	1.47131			9.2844	52.575	31	82	0.073149	0.0468256			28.191	51.9982	19	98	0.00466212	0.0182642			40.2945	40.9377	65	69	0.349675	0.0215058																		0.0973267
54.373	51.2564	52	83	0.0016852	0			9.48211	52.6124	32	82	0.0382053	0.00759114			28.2493	51.6132	20	98	0.00509486	0.0284349			40.3041	40.9619	66	69	0.356623	0.000127214																		0.00337955
54.6959	51.2204	53	83	0.016992	0.019785			9.83289	52.9046	33	82	0.0309138	0.0390783			27.7233	51.8067	21	98	0.0055161	0.0588929			40.4487	40.9262	67	69	0.36411	0.00415931																		0.0738115
54.4268	51.055	54	83	0.0171908	0.0187048			9.74251	52.8741	34	82	0.0447752	0.00170579			28.2858	52.4115	22	98	0.00664692	0.127911			39.925	41.4686	68	69	0.37499	0.106583																		0.186046
53.2265	51.2162	55	83	0.0165331	0.275013			65.4798	9.60141	7	83	0.0675906	0			6.56494	33.9134	18	99	0.581198	0			40.2785	41.509	69	69	0.386167	0.0237411																		0.0230092
54.857	50.3897	56	83	0.0178853	0.626577			65.4898	9.15569	8	83	0.0102193	0.0372686			6.18528	32.7964	20	99	0.0258385	0.260975			40.1772	41.4735	70	69	0.395891	0.00216235																		0.0407994
54.6658	50.8297	57	83	0.0104994	0.0431589			65.4405	9.25271	9	83	0.0227646	0.00222041			6.37447	34.2925	22	99	0.0929869	0.426394			39.9033	41.5288	71	69	0.405211	0.0146351																		0.134314
54.5684	50.807	58	83	0.020264	0.00187821			65.5944	9.79797	10	83	0.0292588	0.0601823			6.56258	37.7124	24	99	0.135117	2.19965			39.9284	41.5033	72	69	0.414778	0.000239776																		0.0587761
54.9799	51.0727	59	83	0.0230564	0.0450024			65.3572	9.08738	11	83	0.0350908	0.105221			7.87581	36.5508	25	99	0.244274	0.576369			39.9815	41.3784	73	69	0.426474	0.00345759																		0.156253
54.6376	51.1624	61	83	0.0382791	0.0234866			65.3086	8.29681	12	83	0.0341724	0.117632			8.31607	36.3686	26	99	0.306301	0.0425692			40.2583	41.8635	74	69	0.438189	0.0585086																		0.125305
54.9593	51.7224	62	83	0.00883977	0.0781998			65.2808	8.14535	13	83	0.0260441	0.00444532			8.4752	36.7132	27	99	0.357002	0.0270241			39.7664	41.8606	75	69	0.447311	0.0453827																		0.00805548
55.282	50.8383	63	83	0.0118168	0.166082			65.7254	7.88803	14	83	0.0237083	0.0494644			31.7105	30.5776	18	100	0.112759	0			39.4262	41.5235	76	69	0.454971	0.0430011																		0.0128788
68.3339	39.0848	52	84	0.00206744	0			65.3457	9.13111	15	83	0.0230346	0.31676			31.8118	29.9515	19	100	0.06682	0.0754196			39.01	41.8586	77	69	0.463391	0.0535333																		2.04522
68.3256	38.8542	53	84	0.0132828	0.00998517			65.5022	10.1459	16	83	0.0261513	0.197693			32.7035	30.0582	20	100	0.119295	0.151224			39.0385	41.5718	78	69	0.47019	0.0155689																		0.880263
68.3803	40.266	54	84	0.0186814	0.374284			65.4774	9.26883	17	83	0.0344095	0.144358			34.0924	33.1329	21	100	0.139575	2.13435			39.0015	40.4644	79	69	0.476255	0.230194																		0.289206
67.8185	39.604	56	84	0.0137789	0.141335			65.5049	9.43236	18	83	0.0456791	0.00515591			32.9425	30.8951	22	100	0.105163	1.1869			37.91	40.4595	80	69	0.48275	0.223401																		0.140716
67.9853	39.7666	57	84	0.0161546	0.01017			65.2339	9.08355	19	83	0.0486	0.0365857			32.282	30.1392	23	100	0.0168249	0.188926			37.7626	39.6591	81	69	0.488175	0.124211																		0.126393
68.3799	39.4472	58	84	0.0105859	0.0483197			65.273	8.37872	20	83	0.0373262	0.0934349			32.8658	29.5967	24	100	0.033348	0.119092			37.564	39.3647	82	69	0.494157	0.0236448																		0.0523175
52.1665	22.7821	54	85	0.020429	0			65.0619	8.57507	21	83	0.0302702	0.0155846			32.4288	29.4162	25	100	0.0419564	0.0419206			38.4332	39.552	83	69	0.501069	0.148254																		0.0435321
52.2915	23.0563	56	85	0.00519244	0.0170237			65.1505	8.25966	22	83	0.0357304	0.020124			13.1504	79.0545	21	101	0.219522	0			38.6352	39.1122	84	69	0.507908	0.0439113																		0.00109642
52.2319	23.3545	57	85	0.0098075	0.0173426			65.5908	8.24217	23	83	0.0441685	0.036419			13.234	78.3858	22	101	0.0198294	0.0851435			38.3817	39.2968	85	69	0.514894	0.0184348																		0.381516
51.9998	22.8158	58	85	0.0100954	0.0645129			65.2834	9.04718	24	83	0.0566643	0.139231			13.0148	78.638	23	101	0.0371382	0.0209368			38.4494	39.1371	86	69	0.522711	0.00564316																		0.0439768
52.1191	22.3244	59	85	0.000650737	0.0479553			65.005	9.80595	25	83	0.0687882	0.122485			12.3176	78.1594	24	101	0.0637608	0.134079			37.7634	39.4483	87	69	0.527615	0.106396																		0.0152505
40.8672	55.9021	57	86	0.00680304	0			65.496	8.8965	26	83	0.0671368	0.200288			11.9459	78.2307	25	101	0.0987638	0.0268683			37.512	39.4382	88	69	0.530567	0.0118615																		0.198468
41.1524	55.6862	59	86	0.00947504	0.0239915			65.5817	7.99291	27	83	0.0661126	0.154466			11.8849	77.6617	26	101	0.131532	0.0613993			38.163	38.5744	89	69	0.533645	0.219328																		0.0826351
41.2219	55.6951	60	86	0.0150493	0.000918305			65.9258	8.0164	28	83	0.063247	0.022305			11.8951	76.9529	27	101	0.174432	0.0942357			38.716	38.5433	90	69	0.534983	0.0575258																		0.0117958
41.0412	55.6907	61	86	0.0156231	0.00612283			65.8473	8.43675	29	83	0.0440047	0.0342854			12.2147	77.0094	28	101	0.216327	0.0197441			38.7359	38.9828	91	69	0.537801	0.0362867																		0.000962994
41.6571	55.3026	62	86	0.012005	0.0993751			65.7101	8.71967	30	83	0.0476438	0.0185386			12.3118	76.6866	29	101	0.26528	0.0213077			38.5892	39.3116	92	69	0.539896	0.0243087																		0.000960647
41.8915	55.7275	63	86	0.0126477	0.0441536			65.301	8.88253	31	83	0.0693413	0.0363439			10.9815	76.6245	30	101	0.338513	0.332511			37.6107	39.4002	93	69	0.541397	0.181011																		0.200397
41.6802	56.7117	64	86	0.0123233	0.190018			65.2596	8.92925	32	83	0.0933332	0.000731017			10.2012	76.1745	31	101	0.408995	0.152133			37.8941	39.2459	94	69	0.538554	0.0195319																		0.180124
42.1266	55.557	66	86	0.015903	0.287376			65.9054	7.69265	33	83	0.134463	0.364903			9.65969	76.66	32	101	0.464638	0.0991938			36.9371	39.0652	95	69	0.538281	0.177842																		0.00488781
41.6978	55.3147	67	86	0.0135527	0.0454906			66.0915	7.154	34	83	0.159848	0.0609022			7.94392	77.2199	33	101	0.521047	0.610749			37.6559	39.4811	96	69	0.536572	0.129296																		0.00910712
41.5635	56.0383	68	86	0.0129016	0.101566			65.9636	7.37406	35	83	0.152647	0.0121494			7.97741	77.5457	34	101	0.543259	0.0201083			37.6554	39.1647	97	69	0.533129	0.0187679																		0.0903515
41.1541	55.6224	69	86	0.0115331	0.0638574			66.4902	6.67325	36	83	0.191137	0.144087			7.63658	76.8247	35	101	0.558225	0.119236			37.4505	39.5845	98	69	0.525893	0.0409117																		0.120334
41.0477	56.1119	70	86	0.00875877	0.0470385			66.4304	6.60418	37	83	0.222458	0.00156417			7.68564	77.4014	36	101	0.550617	0.0628125			37.0509	39.7436	99	69	0.519209	0.0346869																		0.284107
42.2063	55.5688	71	86	0.0095767	0.306972			23.4246	11.8781	8	84	0.00186235	0			8.03031	77.0402	37	101	0.559075	0.0467479			37.2602	39.7529	100	69	0.512691	0.00823192																		0.421664
41.5803	55.2682	72	86	0.00530078	0.0904206			23.7724	12.0215	10	84	0.0549594	0.0265401			7.17023	77.7356	38	101	0.587208	0.229378			37.9893	39.0779	101	69	0.506296	0.185092																		0.200938
41.5902	55.6441	73	86	0.0171139	0.0265086			24.3644	11.3191	11	84	0.0368459	0.15823			7.72928	77.3577	39	101	0.586197	0.0853761			38.124	38.8772	102	69	0.498489	0.0109537																		0.175688
41.6425	55.7809	74	86	0.0130431	0.00402107			23.0988	11.3966	12	84	0.0462094	0.301466			8.11402	78.1232	40	101	0.601923	0.137635			38.0334	38.674	103	69	0.488964	0.00928334																		0.000920354
31.4822	27.2956	60	87	0.950425	0			23.7181	12.1666	13	84	0.0391665	0.183104			7.57637	79.9689	41	101	0.602844	0.692929			38.4139	39.3487	104	69	0.482048	0.11251																		0.0916848
30.3301	27.7322	61	87	0.131209	0.284623			24.0217	11.4857	15	84	0.037139	0.104226			8.6049	78.8875	42	101	0.465517	0.417615			38.8694	39.1125	105	69	0.47581	0.0493604																		0.0823599
33.7185	30.8342	62	87	0.24526	3.95708			24.2292	11.5138	16	84	0.0604933	0.00822766			58.21	57.4317	21	102	0.00252063	0			39.585	38.8065	106	69	0.466755	0.113565																		0.12149
33.3318	30.0934	63	87	0.296852	0.130971			23.877	11.9954	17	84	0.0493216	0.0667489			57.8784	57.4134	22	102	0.0262802	0.0206734			38.5728	38.649	107	69	0.458661	0.196753
33.3868	30.1395	64	87	0.263592	0.000966281			24.3898	11.5603	18	84	0.0158394	0.0847845			58.6248	56.3686	23	102	0.0558106	0.309158			38.5074	39.7957	108	69	0.452779	0.247337																		0.0442435	0.0293241
64.4371	45.5371	61	88	0.0440804	0			24.5098	11.5846	19	84	0.0529876	0.00281238			58.087	57.8941	25	102	0.0351736	0.490616			38.7193	38.6805	109	69	0.446472	0.241605
64.6611	45.7186	62	88	0.0178325	0.015587			23.1211	12.9936	21	84	0.10574	0.733809			59.3008	56.8453	26	102	0.0281865	0.48251			38.8853	38.9628	110	69	0.44311	0.0201073
63.9567	45.2182	63	88	0.0255674	0.139983			23.6786	14.5986	22	84	0.0967246	0.541277			59.5732	56.5881	27	102	0.0399911	0.0263238			38.5055	38.7672	111	69	0.440677	0.034223
63.3258	45.5319	64	88	0.0261036	0.0930765			24.8677	10.9396	23	84	0.0792803	2.77531			58.9283	56.7594	28	102	0.0421221	0.0834847			38.5222	39.3468	112	69	0.441113	0.0630451
64.5445	45.3091	65	88	0.0352859	0.287756			87.3513	56.3536	10	85	0.103024	0			57.4846	56.8333	29	102	0.0164213	0.391859			39.3298	39.0747	113	69	0.437679	0.136193
63.3349	45.0848	66	88	0.036606	0.283735			87.4282	56.6254	11	85	0.0177628	0.0149612			85.8742	45.2611	23	103	0.00781251	0			38.8374	38.6132	114	69	0.432975	0.0853888
63.1968	46.3237	67	88	0.0381816	0.291347			87.5894	57.1109	12	85	0.0194001	0.0490637			86.499	45.1247	24	103	0.00788213	0.0766773			39.5627	38.4433	115	69	0.430871	0.104043
63.6632	46.1328	68	88	0.0383644	0.0476192			88.7909	56.3472	13	85	0.0424885	0.380046			86.2728	45.0639	25	103	0.0120828	0.0102891			40.0289	39.0235	116	69	0.430249	0.103885
64.2648	46.5297	69	88	0.0337892	0.097402			88.7357	56.4861	15	85	0.0388989	0.00419034			86.1236	45.8135	26	103	0.0122762	0.109518			40.6862	39.3518	117	69	0.431192	0.101204
64.2847	48.1696	70	88	0.0357439	0.504291			54.7055	42.4023	18	86	0.0112082	0			85.8546	46.0191	27	103	0.0109427	0.0214941			41.2619	38.2391	118	69	0.432836	0.294294
64.7481	46.5886	71	88	0.0324301	0.508924			55.5504	41.7043	19	86	0.0272129	0.225175			86.1373	44.9107	28	103	0.0112146	0.245321			41.9937	37.8479	119	69	0.432164	0.129092
64.5362	45.8585	72	88	0.0325972	0.108349			55.5523	42.2859	20	86	0.0403522	0.0634146			86.2742	45.4952	29	103	0.0102224	0.0675667			41.0487	37.4945	120	69	0.4254	0.190841
64.6396	46.5255	73	88	0.0397607	0.0854079			55.2024	43.0612	21	86	0.0316404	0.135683			86.0715	45.605	30	103	0.0162419	0.00995854			40.2977	37.2803	121	69	0.419139	0.11435
64.7479	46.0718	74	88	0.0386011	0.0407832			55.6109	42.2648	22	86	0.0346001	0.150214			86.1771	45.5272	31	103	0.0184706	0.00322496			40.4272	37.5683	122	69	0.411739	0.0186923
63.5206	45.8849	75	88	0.0474104	0.289006			55.4842	41.5604	23	86	0.0385273	0.0960539			85.8716	45.5471	32	103	0.0177067	0.0175756			39.8882	37.3935	123	69	0.409242	0.0601853
63.8644	45.9134	76	88	0.0415427	0.022325			54.5857	41.3881	24	86	0.038075	0.15695			86.1307	45.1094	33	103	0.0176713	0.0485044			39.8924	37.2282	124	69	0.403424	0.00512927
64.6535	45.4532	77	88	0.0288832	0.15645			55.0366	41.4618	25	86	0.0431279	0.0391442			86.3026	45.2382	34	103	0.0222644	0.00864973			40.4802	36.8325	125	69	0.395948	0.0941252
65.0505	46.7193	78	88	0.0308706	0.330139			55.5937	41.4673	26	86	0.0480905	0.0581953			86.3557	45.1666	35	103	0.0224811	0.00149114			40.286	37.4616	126	69	0.391684	0.0812624
63.9836	46.3509	79	88	0.0304749	0.238872			55.1894	42.569	27	86	0.0388471	0.258213			86.2408	45.498	36	103	0.0291765	0.0230764			40.7129	37.6908	127	69	0.387919	0.0440172
64.3512	46.6959	80	88	0.0275656	0.0476428			55.1835	41.5936	28	86	0.0380556	0.178391			86.2776	45.052	37	103	0.0353778	0.0375526			40.6604	37.1566	128	69	0.388947	0.0540218
64.1523	45.9545	81	88	0.0265606	0.110494			55.0538	40.6844	29	86	0.0539285	0.158132			86.9119	45.1045	38	103	0.0342394	0.0759474			41.1096	37.4796	129	69	0.388882	0.0573945
64.0378	44.823	82	88	0.0296893	0.242477			54.7851	44.4359	30	86	0.0442568	2.65233			87.0157	44.9502	40	103	0.0316506	0.00648074			40.9466	38.1587	130	69	0.387579	0.0914403
63.4804	45.9962	83	88	0.0312082	0.316308			55.079	43.4589	31	86	0.0176613	0.195172			86.395	44.734	41	103	0.0404507	0.0809957			40.8395	38.1089	131	69	0.390566	0.00261675
63.2571	45.7525	84	88	0.0253721	0.0204801			55.2824	42.1603	32	86	0.0140503	0.323946			85.9483	45.3985	42	103	0.0516867	0.120217			41.8153	37.902	132	69	0.394437	0.186564
63.3235	45.8113	85	88	0.0276543	0.00147146			54.858	41.565	33	86	0.012745	0.100224			86.2359	44.4765	43	103	0.0411759	0.174909			42.1347	37.5537	133	69	0.394643	0.0418823
62.8491	46.281	86	88	0.0304773	0.083561			55.7473	41.8493	34	86	0.0143593	0.163451			86.4495	43.801	44	103	0.0373271	0.0940967			41.9268	37.4623	134	69	0.396365	0.00967415
63.2917	45.9349	87	88	0.0293018	0.0591847			55.3912	42.0857	35	86	0.0152806	0.0342669			85.8145	43.5586	45	103	0.0605675	0.086624			41.7058	37.8558	135	69	0.397042	0.0381944
63.5783	46.1354	88	88	0.0336057	0.0229391			55.4269	41.8449	36	86	0.0183283	0.011117			10.4652	47.93	25	104	0.3938	0			41.4172	37.5994	136	69	0.398814	0.0279465
63.6152	45.8256	89	88	0.0219004	0.0182516			55.5293	42.118	37	86	0.0196675	0.0159576			11.2935	47.0422	26	104	0.0289636	0.276432			41.1907	37.8411	137	69	0.401045	0.020587
63.8923	46.3065	90	88	0.0331587	0.057761			55.9169	42.0357	38	86	0.0277497	0.0294422			11.5635	47.417	27	104	0.0762196	0.0400103			40.2652	38.2415	138	69	0.403058	0.190634
63.62	46.4264	91	88	0.0494796	0.016594			55.3485	41.1913	39	86	0.0308349	0.194263			10.6835	48.5253	28	104	0.0748643	0.375485			40.4999	37.6111	139	69	0.406524	0.0848315
63.0368	46.2676	92	88	0.0561246	0.0685017			55.8709	41.7271	40	86	0.0214511	0.10498			9.505	48.7897	29	104	0.0373747	0.273527			39.8596	37.0258	140	69	0.410644	0.141105
29.7124	27.4483	64	89	0.41016	0			55.9205	41.4914	41	86	0.0279765	0.010879			37.3037	67.8068	28	105	0.00778138	0			39.9935	37.2445	141	69	0.412226	0.0123296
29.9275	28.054	65	89	0.0952921	0.0774628			55.2443	41.4089	42	86	0.028735	0.0869882			38.6857	67.7765	29	105	0.0416025	0.358256			39.6461	36.157	142	69	0.413229	0.244363
29.9182	28.6136	66	89	0.139674	0.058736			63.7419	18.1945	18	87	0.131609	0			39.3644	67.0341	30	105	0.111849	0.189739			39.6989	36.5396	143	69	0.41385	0.0279608
32.5996	30.7384	67	89	0.225469	2.19459			63.1172	18.4652	19	87	0.015681	0.0869148			37.4783	67.7964	31	105	0.0904787	0.775972			40.5731	36.5343	144	69	0.414357	0.14331
33.8824	29.9433	68	89	0.230758	0.427065			62.6217	18.6459	20	87	0.0446317	0.0521499			37.5767	67.3475	32	105	0.0469815	0.0395888			41.0851	38.1878	145	69	0.415814	0.561808
33.4868	30.5002	69	89	0.226338	0.0874976			63.0231	18.8047	21	87	0.0472672	0.0349406			37.8013	66.6742	33	105	0.0720617	0.0944595			40.3456	38.584	146	69	0.418794	0.131971
30.7684	29.1118	70	89	0.145458	1.74702			63.0093	17.3979	22	87	0.0500906	0.371113			38.3407	64.5266	34	105	0.135039	0.919347			40.0407	37.9149	147	69	0.425381	0.101374
33.4267	29.4445	71	89	0.176597	1.34574			63.1664	16.6545	23	87	0.0608184	0.108258			37.0944	67.4885	36	105	0.0866952	1.93612			40.331	38.3211	148	69	0.428924	0.046735
31.091	29.1206	72	89	0.0903509	1.0426			23.1034	38.181	21	88	0.0211864	0			37.1089	66.9751	37	105	0.0368298	0.0494485			40.3393	38.2517	149	69	0.438029	0.000916301
31.717	28.4173	73	89	0.111536	0.166206			23.0992	37.7239	22	88	0.00937959	0.0391896			30.6002	50.4041	33	106	0.0234119	0			40.8212	38.5742	150	69	0.44159	0.06305
46.217	16.6279	67	90	0.00907577	0			22.7776	37.0706	23	88	0.0200859	0.099401			31.1421	49.6302	34	106	0.00658309	0.16734			40.1553	38.1735	151	69	0.447152	0.113248
46.0202	16.8358	68	90	0.00383965	0.0153633			23.0737	37.2396	24	88	0.0196101	0.0217946			30.9848	49.5066	35	106	0.00939252	0.00750815			40.7708	38.9443	152	69	0.450221	0.182454
46.0812	16.1088	69	90	0.00434367	0.099787			23.3508	37.6377	25	88	0.0180128	0.0441128			30.6181	49.5021	36	106	0.00969008	0.0252215			41.5503	38.0044	153	69	0.449331	0.279592
45.8504	16.6574	70	90	0.00506055	0.0664321			23.4743	37.0381	26	88	0.0221684	0.0702664			30.9306	49.577	37	106	0.0178483	0.0193664			41.1426	38.933	154	69	0.448571	0.192871
45.4206	16.9482	71	90	0.007231	0.0504749			23.1725	37.0205	27	88	0.0212585	0.0171354			57.4102	57.5141	37	107	0.0218031	0			41.5789	39.1461	155	69	0.451738	0.0442156
45.3713	16.5855	72	90	0.00837541	0.0251152			23.4519	37.6286	28	88	0.0166193	0.0839809			57.7303	57.4172	38	107	0.00885822	0.0209733			41.749	39.2646	156	69	0.454798	0.00805522
44.6628	16.7375	73	90	0.00959474	0.0984572			23.0225	37.6401	29	88	0.0169281	0.0345959			58.75	56.8736	39	107	0.0176289	0.250332			41.7697	38.5223	157	69	0.457081	0.103377
45.0285	16.9856	74	90	0.0097972	0.0366162			22.8904	37.5122	30	88	0.0232689	0.00633945			58.6433	57.4633	41	107	0.0107777	0.0673217			42.5171	38.7958	158	69	0.459959	0.11875
44.6523	16.8321	75	90	0.00930041	0.0309527			23.8852	36.2781	31	88	0.0335947	0.471121			58.3834	57.4349	42	107	0.0198632	0.0128246			42.2356	38.2748	159	69	0.459555	0.0657596
44.8018	16.8531	76	90	0.00826774	0.004275			24.0553	36.1424	32	88	0.0288071	0.00887279			57.9136	57.5898	43	107	0.0141754	0.0458774			42.4482	38.58	160	69	0.461841	0.0259424
45.1776	16.8532	77	90	0.00880899	0.0264754			23.5813	36.6113	33	88	0.0226568	0.0833334			57.7677	57.593	45	107	0.0195907	0.00399304			42.6573	38.226	161	69	0.464719	0.0317028
45.0861	16.8404	78	90	0.00862064	0.00159825			22.8383	36.576	34	88	0.0276861	0.103754			57.7678	57.1364	46	107	0.0119923	0.0390854			42.2913	38.3114	162	69	0.465084	0.0264742
44.996	16.931	79	90	0.00824217	0.00306078			23.3765	36.5386	35	88	0.0277679	0.0545791			61.5964	15.8082	37	108	0.0619861	0			42.7591	38.2222	163	69	0.466009	0.0425136
44.9775	17.0188	80	90	0.00860434	0.0015093			23.5711	37.2569	36	88	0.0144082	0.103829			61.4017	15.4974	39	108	0.0112989	0.025213			42.5847	38.8708	164	69	0.467285	0.0845621
45.0798	16.5178	81	90	0.00968841	0.049023			23.4032	37.384	37	88	0.0163178	0.00830689			61.0084	15.0744	40	108	0.0140257	0.06255			42.7466	38.6467	165	69	0.475216	0.014331
44.9419	16.7918	82	90	0.011202	0.0176454			62.1407	15.2007	28	89	0.00999857	0			60.6863	14.8901	41	108	0.0261756	0.025825			42.5596	38.9116	166	69	0.48212	0.0197134
45.3366	16.7696	83	90	0.0128184	0.0293087			60.5141	15.5601	30	89	0.0205359	0.520298			61.5165	14.3018	42	108	0.0376004	0.194098			43.7409	39.5655	167	69	0.488583	0.341824
45.036	16.8551	84	90	0.0145854	0.0183111			60.6323	14.5431	31	89	0.038275	0.196576			82.6384	31.8882	37	109	0.000514014	0			43.0354	38.728	168	69	0.490939	0.224842
44.8372	17.1	85	90	0.0170555	0.0186559			60.5969	14.7797	33	89	0.0365907	0.0107371			82.963	31.7824	38	109	0.00537986	0.0218524			43.4257	39.5734	169	69	0.489428	0.162577
44.816	16.8585	86	90	0.0174374	0.0110191			60.4145	15.1944	34	89	0.0250968	0.0384775			82.3821	31.7227	39	109	0.00126775	0.0639339			43.9977	39.6961	170	69	0.495231	0.0641667
45.1079	17.3241	87	90	0.0175863	0.056619			60.4686	14.6467	35	89	0.0293788	0.0567953			82.8244	31.5573	40	109	0.00646203	0.0418135			43.9584	39.8781	171	69	0.504342	0.0065043
44.7452	16.9283	88	90	0.0166027	0.0540365			60.6787	14.0311	36	89	0.038054	0.0793396			82.3145	31.6833	41	109	0.00330438	0.051729			44.9136	39.6978	172	69	0.505723	0.177193
45.0562	16.8869	89	90	0.0164443	0.0184536			61.2931	14.4148	37	89	0.0507835	0.098378			59.9757	78.5665	39	110	0.104918	0			45.7577	39.4658	173	69	0.506462	0.143685
45.0731	16.7033	90	90	0.0176858	0.00636959			61.128	13.3741	38	89	0.0637484	0.208201			61.1695	78.1326	40	110	0.0275169	0.302492			46.1733	40.1599	174	69	0.499312	0.122703
45.1576	16.8223	91	90	0.020015	0.00398996			60.9217	13.1365	39	89	0.0573653	0.0185625			61.2548	77.0602	41	110	0.0406387	0.217028			45.8325	39.7207	175	69	0.490064	0.057932
45.2967	16.9498	92	90	0.0190775	0.00667863			60.2282	14.0154	40	89	0.0559646	0.235012			60.4331	77.8574	42	110	0.0526973	0.245798			46.7253	39.5832	176	69	0.48527	0.153001
44.9902	17.0322	93	90	0.027027	0.0188849			61.2781	14.5665	41	89	0.0587469	0.263645			60.0478	76.7359	43	110	0.076135	0.26368			46.1198	39.75	177	69	0.467427	0.0739593
45.0461	16.4598	94	90	0.0187169	0.0620346			61.6566	13.6196	43	89	0.058273	0.194977			59.5116	77.3185	44	110	0.0398906	0.117538			45.709	40.1276	178	69	0.459403	0.0583794
45.506	16.8258	95	90	0.012255	0.0647721			61.788	13.1093	44	89	0.0759074	0.052075			15.0853	68.8592	40	111	0.00149762	0			46.2341	39.7977	179	69	0.453474	0.0721152
34.5633	45.5074	69	91	0.00177674	0			61.2354	14.6316	45	89	0.0993632	0.491789			15.2257	69.1379	41	111	0.00733988	0.0182607			46.1892	40.4111	180	69	0.441608	0.0709261
33.9152	46.2656	70	91	0.0210162	0.186561			61.2694	15.3971	46	89	0.0554683	0.110099			15.3739	69.2119	42	111	0.0172175	0.00514288			46.3548	39.7036	181	69	0.441661	0.0989769
34.8431	44.9427	71	91	0.020669	0.489601			62.3175	14.0801	47	89	0.0611222	0.531178			15.2268	68.3957	43	111	0.0135484	0.128968			46.7625	40.0526	182	69	0.441872	0.0540043
33.9753	45.1845	72	91	0.011889	0.152152			62.5839	13.9665	48	89	0.0804538	0.0157266			14.6858	68.9701	44	111	0.00471465	0.116736			46.1907	40.0063	183	69	0.438097	0.0617157
34.2116	45.7853	73	91	0.0224097	0.0781512			83.9392	19.381	37	90	0.0319029	0			15.0242	69.4019	45	111	0.00458089	0.056441			46.0545	39.4704	184	69	0.442194	0.0573147
34.8739	45.4147	74	91	0.0301492	0.107995			83.6143	19.533	38	90	0.00792616	0.0241224			15.4387	69.6238	46	111	0.0136065	0.0414451			45.9026	39.8625	185	69	0.437434	0.0331437
34.9724	45.718	75	91	0.00359906	0.0190706			83.8215	19.3286	39	90	0.0117545	0.0158822			15.1357	68.5462	48	111	0.00805929	0.234951			45.2258	39.0105	186	69	0.43415	0.222008
34.218	46.394	76	91	0.0203713	0.192415			83.6888	18.8656	40	90	0.0238298	0.0434836			81.0135	31.0565	44	112	0.180195	0			45.0186	39.1453	187	69	0.437351	0.0114596
37.8608	22.7815	75	92	0.443642	0			84.6551	18.6924	41	90	0.0222016	0.180717			80.9706	30.9897	45	112	0.00679502	0.0011819			45.2682	38.9416	188	69	0.4435	0.0194616
38.0073	22.8633	76	92	0.0511889	0.00527608			24.2632	31.3803	2	91	0.151373	0			80.2639	30.8518	46	112	0.0284184	0.0972232			45.3256	38.3423	189	69	0.441282	0.0679515
36.9083	25.6075	77	92	0.119215	1.63847			22.7544	34.1259	3	91	0.0250561	1.84029			79.5875	30.8997	47	112	0.06136	0.0861982			44.6805	38.153	190	69	0.424228	0.0847596
36.1764	26.0669	78	92	0.157326	0.139992			24.0032	32.4237	4	91	0.0392543	0.835642			79.1461	30.7307	48	112	0.0808567	0.0418974			45.0752	38.2485	191	69	0.419955	0.0309256
36.3521	25.9602	79	92	0.215942	0.00791883			23.8294	32.3235	5	91	0.0612971	0.00754683			69.5889	36.9898	1	113	0.0563694	0			45.0619	38.3543	192	69	0.420662	0.00213207
36.1656	26.1208	80	92	0.299497	0.0113583			23.5161	32.6828	6	91	0.0782577	0.0426217			70.139	36.3013	2	113	0.0258578	0.145603			44.8275	38.3455	193	69	0.416225	0.0103219
38.7808	28.199	81	92	0.392852	2.09218			24.699	32.9467	7	91	0.0952798	0.275388			73.1217	38.4131	3	113	0.0403039	2.50421			44.7566	37.9896	194	69	0.441109	0.024689
38.2486	29.5016	82	92	0.518557	0.371212			25.8155	33.3258	8	91	0.109308	0.2607			70.0162	37.2626	4	113	0.043949	2.05642			44.7772	38.082	195	69	0.46244	0.00168066
38.1042	29.0573	83	92	0.603418	0.0409146			25.2699	33.6469	9	91	0.122093	0.075141			70.2136	37.2714	5	113	0.0471905	0.00732262			45.0696	37.9842	196	69	0.471165	0.0178168
39.0368	29.4449	84	92	0.662559	0.191242			26.0759	33.3122	10	91	0.125208	0.142807			70.6859	37.0696	6	113	0.0546276	0.049465			44.5296	38.6174	197	69	0.475986	0.129828
38.7656	28.6317	85	92	0.545761	0.137764			26.2843	33.9005	11	91	0.131667	0.0730354			71.816	36.8485	7	113	0.0603001	0.248619			44.9498	38.7654	198	69	0.529328	0.037208
39.2065	29.4847	87	92	0.707334	0.172874			26.4947	34.0415	12	91	0.133917	0.0120294			71.3728	36.7921	8	113	0.0624036	0.0374232			45.7207	37.8106	199	69	0.547803	0.282395
38.6643	29.4166	88	92	1.01386	0.0559852			27.6348	34.7777	13	91	0.142393	0.345347			71.4619	37.002	9	113	0.0673288	0.00974943			44.3	38.0442	200	69	0.384338	0.388703
33.8408	45.2432	79	93	0.0845145	0			27.4082	34.2431	14	91	0.138343	0.0632103			71.1434	36.9263	10	113	0.0690364	0.020091			50.9751	64.272	186	70	0.0183712	0
34.4806	46.2747	80	93	0.0256181	0.276264			26.1244	34.5341	15	91	0.146701	0.324897			70.7317	36.1267	11	113	0.0729379	0.151696			51.7058	64.0244	187	70	0.0151215	0.111616
33.5824	46.1963	81	93	0.032732	0.152449			26.0199	34.2435	16	91	0.15158	0.0178745			70.8391	36.6953	12	113	0.0708627	0.0627993			51.7606	64.2199	188	70	0.0191258	0.00773321
33.5098	47.7601	82	93	0.0634352	0.459495			26.4994	34.1311	17	91	0.160308	0.0454883			70.6121	37.6385	13	113	0.0772745	0.176471			51.8941	63.7333	189	70	0.014748	0.0477397
33.4604	46.9439	83	93	0.0491895	0.12535			27.6411	34.7446	18	91	0.176454	0.314984			72.1015	37.7532	14	113	0.0826105	0.418406			52.313	63.8873	190	70	0.0239292	0.0373396
32.9721	46.723	84	93	0.090816	0.0538629			26.2973	34.726	19	91	0.182839	0.338651			72.2184	37.0129	15	113	0.0851966	0.105317			51.319	64.4687	192	70	0.0261867	0.248623
33.069	48.5381	86	93	0.0815938	0.61946			28.0675	34.2624	20	91	0.198733	0.627864			71.2325	36.9888	16	113	0.0807921	0.182343			52.0751	63.6304	193	70	0.016241	0.23897
33.4707	48.7924	88	93	0.154483	0.0423893			28.5207	33.8434	21	91	0.207202	0.0714179			71.1156	36.6908	17	113	0.0822131	0.0192125			52.0951	64.5512	194	70	0.0328455	0.159048
32.8357	48.3594	90	93	0.0919407	0.110762			29.121	32.8891	22	91	0.209829	0.238331			72.1364	37.5356	18	113	0.0808231	0.329189			51.6674	65.533	195	70	0.0370836	0.215026
29.3166	34.8673	88	94	0.0005455	0			28.6384	32.8612	23	91	0.215623	0.043822			71.5081	37.3623	19	113	0.076252	0.0796368			52.0922	64.6015	196	70	0.0291222	0.196539
29.0354	34.754	89	94	0.00820534	0.0172397			30.0286	32.4768	24	91	0.227105	0.390086			72.1839	37.3854	20	113	0.0802322	0.0857321			51.9283	65.5385	197	70	0.0275728	0.169684
28.9729	34.4447	90	94	0.00898859	0.0186631			29.98	32.4268	25	91	0.223346	0.000911751			72.7548	37.1423	21	113	0.0919628	0.0721923			51.6827	65.1136	198	70	0.0309783	0.0451709
29.2655	34.456	91	94	0.00593112	0.0160776			30.4713	33.0316	26	91	0.218773	0.11382			72.7085	37.7729	22	113	0.0937413	0.074967			52.4083	64.3279	199	70	0.0178596	0.214443
29.1939	34.6658	92	94	0.00479902	0.00921627			29.7941	33.3351	27	91	0.22145	0.10325			72.4522	36.8115	23	113	0.0859726	0.185607			52.1532	64.8775	200	70	0.0335848	0.0688388
29.0014	34.6903	93	94	0.00779335	0.007061			29.9132	33.1266	28	91	0.227552	0.0108069			72.2199	37.564	24	113	0.0853003	0.116271			28.0425	31.5611	191	71	0.0511949	0
29.0944	34.1356	94	94	0.0157379	0.0592978			29.0179	33.2507	29	91	0.214924	0.153183			73.8569	37.9935	25	113	0.0883563	0.537102			28.627	31.4434	192	71	0.0164526	0.066643
28.7025	33.9644	95	94	0.0174856	0.0342995			27.7091	33.1217	31	91	0.235433	0.324319			72.656	38.3226	26	113	0.067344	0.290749			27.9668	31.9898	193	71	0.0155123	0.137708
29.4571	35.1829	96	94	0.00268503	0.385168			28.1643	32.702	32	91	0.247894	0.0718858			70.5015	37.5155	27	113	0.0486317	0.99248			28.3808	32.6058	194	71	0.0259246	0.103268
36.8846	37.1393	1	95	0.000728625	0			28.485	32.9141	33	91	0.269252	0.0277181			69.8875	36.6727	28	113	0.0405616	0.203868			28.5136	32.4108	195	71	0.0334598	0.0104332
36.7733	37.8402	2	95	0.03959	0.0944449			29.9121	33.2367	34	91	0.286979	0.401418			69.2337	36.2467	29	113	0.0383423	0.114181			28.3097	33.7482	196	71	0.0339033	0.343151
37.141	37.926	3	95	0.0316754	0.0267264			29.6478	32.7281	35	91	0.307172	0.0616088			69.8185	36.2657	30	113	0.0414846	0.0641863			28.3199	32.5275	197	71	0.0164517	0.279407
36.9949	37.2829	4	95	0.0341382	0.0815493			30.0666	33.6106	36	91	0.319934	0.178899			69.9978	36.655	31	113	0.0437602	0.0344498			28.2293	32.6044	198	71	0.0303526	0.00264654
36.9279	37.1917	5	95	0.0312485	0.00239973			29.3443	34.353	37	91	0.319213	0.201193			70.1008	37.1675	32	113	0.0424319	0.0512312			27.4823	32.3896	199	71	0.0301733	0.11329
37.0397	37.4936	6	95	0.0334259	0.0194306			30.35	35.1869	38	91	0.32528	0.320028			70.8688	37.0401	33	113	0.0448749	0.113639			28.3972	32.7198	200	71	0.0330393	0.177399
36.5963	37.1836	7	95	0.0382331	0.0548868			30.2679	35.1777	39	91	0.331314	0.00127973			72.1654	37.1248	34	113	0.0581899	0.31655			61.3743	70.2023	192	72	0.00144302	0
36.7042	37.166	8	95	0.0333874	0.00224457			29.9158	35.9815	40	91	0.330907	0.14438			71.7315	37.6189	35	113	0.0647652	0.0810787			61.0178	70.4423	193	72	0.0116137	0.0346244
36.7302	37.0043	9	95	0.0414945	0.0050281			28.9948	35.1819	41	91	0.330425	0.278926			71.2887	37.3245	36	113	0.0746164	0.0530206			60.867	70.7017	194	72	0.0164762	0.0168759
36.8023	37.2154	10	95	0.033364	0.00933043			29.3961	35.1087	42	91	0.333695	0.0312125			70.8817	37.5734	37	113	0.0680746	0.0426753			61.4492	69.9944	196	72	0.0201436	0.157322
37.5104	35.9558	11	95	0.0356714	0.391515			29.3124	34.5387	43	91	0.348895	0.0622297			70.9066	37.8381	38	113	0.0835301	0.0132533			60.6486	70.1224	197	72	0.00838177	0.123239
37.1614	36.5492	12	95	0.0346046	0.0888479			28.7571	35.2907	44	91	0.357344	0.163857			72.4644	38.0015	39	113	0.0875294	0.460012			60.7189	70.3065	198	72	0.00899723	0.00728714
36.7244	36.2611	13	95	0.0372395	0.0513791			29.6863	36.3048	45	91	0.373037	0.354702			72.2766	37.4668	40	113	0.0973675	0.0602153			60.6005	71.4001	199	72	0.0127742	0.226849
38.8858	38.7332	14	95	0.0413484	2.02189			28.7293	35.0838	46	91	0.396177	0.451278			72.9072	37.874	41	113	0.105908	0.105653			60.5426	70.4446	200	72	0.0254172	0.17181
36.0759	36.2869	15	95	0.0352005	2.60254			29.946	35.3541	47	91	0.395125	0.291287			72.213	37.7557	42	113	0.109914	0.0929982			70.4671	25.8828	192	73	0.000532971	0
39.2167	38.8365	16	95	0.0391151	3.06846			29.7099	35.3104	48	91	0.410976	0.0108165			72.4607	37.7851	43	113	0.122903	0.01167			69.8621	25.016	193	73	0.0134439	0.209498
36.8104	36.8091	17	95	0.0380337	1.8564			29.9997	35.3466	49	91	0.420586	0.0159949			72.6742	37.6528	44	113	0.116469	0.011829			70.0005	25.5669	194	73	0.0149235	0.0605055
38.197	35.9791	18	95	0.0394463	0.489641			29.577	35.6483	50	91	0.429368	0.050564			72.0797	37.3086	45	113	0.110363	0.0884863			69.9561	25.7836	195	73	0.0173074	0.00917276
39.7267	38.3459	19	95	0.0377914	1.48915			28.7539	35.8692	51	91	0.427335	0.136164			72.3972	37.6217	46	113	0.117421	0.0372807			69.9724	25.5331	196	73	0.0128625	0.0118201
36.8301	36.5962	20	95	0.0390473	2.14728			28.508	35.6578	52	91	0.413202	0.0197252			72.7016	37.1782	47	113	0.151279	0.0542572			70.5286	25.1692	197	73	0.0111701	0.0828362
37.7583	36.758	21	95	0.03995	0.166448			26.7505	36.6791	53	91	0.400871	0.774675			72.8551	37.7896	48	113	0.151872	0.0745147			70.3181	25.352	198	73	0.0127619	0.0145716
37.6332	36.169	22	95	0.0374435	0.0679777			26.9481	36.1988	54	91	0.401664	0.0505676			72.2822	37.394	49	113	0.171847	0.0908695			69.7381	25.1436	199	73	0.0434422	0.0712208
38.843	38.7908	23	95	0.0385887	1.56321			28.8567	35.2333	56	91	0.40932	0.857774			72.8998	38.0188	50	113	0.196645	0.14471			69.5942	26.6628	200	73	0.030833	0.436636
37.1235	36.9555	24	95	0.0376391	1.18596			28.9047	36.717	57	91	0.411147	0.413167			73.3009	37.505	51	113	0.20772	0.0796652			24.4065	41.5959	1	74	0.204597	0
37.3914	38.5192	25	95	0.0431348	0.471926			29.6066	36.1118	58	91	0.431692	0.161062			73.3006	37.7342	52	113	0.203298	0.0098518			24.2774	41.0716	2	74	0.0328869	0.0546721
37.1767	37.1088	26	95	0.039981	0.381625			29.1435	36.0986	59	91	0.452163	0.0402566			73.176	37.911	53	113	0.27882	0.00876689			24.6955	41.0777	3	74	0.0854913	0.0327747
37.293	37.2655	27	95	0.0386396	0.00714204			29.5815	34.4066	60	91	0.456829	0.57274			73.2639	37.4429	54	113	0.308491	0.042534			25.9944	42.7355	4	74	0.117968	0.831645
38.405	37.1632	28	95	0.0414911	0.233833			28.5068	33.8171	61	91	0.487273	0.281741			81.1549	63.9627	18	114	0.029896	0			25.8598	43.2078	5	74	0.1039	0.0452112
37.0313	38.0529	29	95	0.0411738	0.502256			29.0258	34.6123	62	91	0.486385	0.16906			80.2339	64.6442	19	114	0.0130547	0.246123			23.805	42.6667	6	74	0.0707837	0.8466
38.2001	37.0352	30	95	0.0429199	0.450342			29.9348	35.1481	63	91	0.504145	0.208753			80.6974	64.3106	20	114	0.0125801	0.0611234			22.6559	42.7599	7	74	0.0435699	0.249211
38.1267	38.1116	31	95	0.0429628	0.218228			30.1136	35.9115	64	91	0.55299	0.115272			80.0003	64.1095	21	114	0.01919	0.0986819			23.1121	42.0891	8	74	0.0267795	0.123409
38.2005	37.3243	32	95	0.0464744	0.11722			29.9029	36.361	65	91	0.586761	0.0461961			79.6317	64.6066	22	114	0.0228098	0.0718039			24.745	41.9755	9	74	0.0590514	0.502372
39.063	37.6242	33	95	0.0442867	0.156342			29.5161	36.5638	66	91	0.619536	0.0357648			80.1243	64.4587	23	114	0.0269025	0.0495871			24.8661	42.1051	10	74	0.120301	0.00589663
37.7387	38.8222	34	95	0.0438662	0.597899			30.0856	36.9448	67	91	0.607457	0.0880295			79.8808	64.4705	24	114	0.0284767	0.0111425			24.8581	42.4739	11	74	0.174833	0.0255168
38.4995	38.805	35	95	0.0453582	0.108597			28.8882	37.2319	68	91	0.613288	0.284274			79.9877	64.418	25	114	0.0339118	0.00266171			24.3177	43.3243	12	74	0.152229	0.190347
36.6702	38.1996	36	95	0.0416641	0.696198			29.0564	37.435	69	91	0.602039	0.0130362			79.9433	64.1568	26	114	0.0332813	0.0131635			23.4784	42.8484	13	74	0.0864698	0.174543
37.8219	38.3612	37	95	0.0448263	0.253622			27.2472	37.8478	71	91	0.579403	0.645729			79.1549	63.8775	27	114	0.043653	0.13116			22.1944	42.2941	14	74	0.0822395	0.36672
37.0542	38.9176	38	95	0.0392504	0.16856			27.3312	37.808	72	91	0.591152	0.001621			79.6881	63.9598	28	114	0.0430129	0.054574			22.8889	41.0346	15	74	0.0589072	0.387884
38.2046	38.1886	39	95	0.0422304	0.347771			27.2668	37.3488	73	91	0.552659	0.0403141			79.2764	63.7752	29	114	0.0512116	0.0381707			25.7109	66.3695	1	75	0.0741385	0
38.0657	38.05	40	95	0.041868	0.00721937			28.2448	38.2881	74	91	0.638475	0.344742			79.5693	64.0267	30	114	0.0540998	0.0279502			25.8494	66.6666	2	75	0.029383	0.0201475
38.7719	38.9001	41	95	0.0408776	0.229021			29.2593	36.4296	76	91	0.688599	0.840601			80.2224	64.3809	31	114	0.0596217	0.103476			26.4994	66.0622	3	75	0.0484752	0.147693
38.3725	38.6313	42	95	0.039511	0.0434686			28.4829	35.6346	77	91	0.728222	0.231529			80.3623	64.8678	32	114	0.0626557	0.048121			26.0376	67.4264	4	75	0.05261	0.388927
38.1485	38.1903	43	95	0.0371242	0.0458542			28.119	34.909	78	91	0.809555	0.123551			80.5363	64.9037	33	114	0.0689172	0.00592382			26.3763	66.7717	5	75	0.0576602	0.101876
37.8073	37.7385	44	95	0.0435541	0.0601148			29.953	35.6302	79	91	0.800095	0.728228			80.5125	64.9739	34	114	0.0707046	0.00103253			26.6546	66.6276	6	75	0.0784025	0.0184208
38.2409	38.2297	45	95	0.0377339	0.0804874			29.7844	35.8307	80	91	0.919444	0.0128751			80.3136	63.4538	35	114	0.0774167	0.440717			26.7912	66.4705	7	75	0.0884104	0.00812081
38.1061	38.295	46	95	0.0398147	0.00420701			29.975	36.2707	81	91	0.959996	0.043115			81.4593	63.7193	36	114	0.0781585	0.259336			26.635	66.4301	8	75	0.0849683	0.00488264
37.4737	38.6642	47	95	0.0412716	0.100548			25.1184	30.9863	33	92	0.085582	0			81.3592	63.0684	38	114	0.083848	0.0813149			27.3254	66.3693	9	75	0.0919368	0.0900662
36.7303	37.6286	48	95	0.0381007	0.304715			25.1025	32.4605	34	92	0.0131795	0.407518			80.2816	63.2977	39	114	0.0807021	0.227571			26.8195	66.369	10	75	0.0973807	0.047979
37.3549	39.0403	49	95	0.0403207	0.446806			24.8573	31.3101	36	92	0.0218733	0.259408			80.6619	62.9239	40	114	0.0869794	0.0532982			27.7779	66.6223	11	75	0.105536	0.184246
37.4859	38.1122	50	95	0.0394617	0.16472			24.2523	31.4797	37	92	0.0305083	0.0740199			80.8284	63.1731	41	114	0.0909577	0.0168385			27.4208	66.2055	12	75	0.0934809	0.0564817
38.0681	38.9224	51	95	0.0469916	0.186622			23.413	31.7143	38	92	0.044534	0.142394			81.279	62.9699	42	114	0.0973474	0.0458008			26.5459	66.6741	13	75	0.0884467	0.184682
37.2033	38.4706	52	95	0.0405453	0.17851			22.918	31.264	39	92	0.0559401	0.0839585			80.439	62.5559	43	114	0.0962979	0.164416			27.3608	66.0427	14	75	0.111097	0.199269
38.594	37.8373	53	95	0.0449503	0.437847			22.9437	31.3646	40	92	0.0566875	0.00202025			81.1565	62.2643	44	114	0.101243	0.112449			26.9909	68.7445	15	75	0.105272	1.39436
37.1602	38.5193	54	95	0.0424121	0.472695			23.7665	31.3254	42	92	0.0403453	0.127208			80.881	62.952	45	114	0.0942905	0.102886			27.1459	69.1737	16	75	0.088295	0.0390519
38.2561	38.7007	55	95	0.0436864	0.231361			24.6028	31.763	43	92	0.0304236	0.167048			80.8026	62.1098	46	114	0.0953181	0.134141			27.9391	68.4935	17	75	0.0864995	0.20471
38.283	38.5677	56	95	0.0401678	0.00345201			24.8258	31.7427	44	92	0.0240855	0.0093978			80.2337	62.9624	47	114	0.0934533	0.196983			27.666	67.7548	18	75	0.0944882	0.11632
37.6352	37.8502	57	95	0.0431387	0.175199			24.8818	31.7555	45	92	0.0221145	0.000617951			81.2712	62.4616	48	114	0.0935787	0.248839			27.3296	68.1526	19	75	0.089159	0.0508942
38.2478	38.168	58	95	0.0393874	0.0892879			23.8868	32.3696	46	92	0.0141739	0.256339			80.8142	62.3575	49	114	0.0925302	0.0411941			27.116	67.419	20	75	0.0900826	0.109468
38.4159	38.0625	59	95	0.042848	0.00738677			23.9885	32.0423	47	92	0.0257463	0.0220328			81.4393	63.2324	50	114	0.0767092	0.216804			28.7436	65.2891	21	75	0.0908332	1.3473
38.1143	38.1268	60	95	0.0441248	0.0178349			24.1874	32.0183	48	92	0.060736	0.00752337			81.082	63.0257	51	114	0.0566605	0.0319415			26.4086	66.9752	22	75	0.0904958	1.55538
38.1091	38.8983	61	95	0.0450341	0.111604			23.3585	32.3128	49	92	0.0385271	0.145086			82.1699	63.1134	52	114	0.0784643	0.223353			26.283	65.3993	23	75	0.0994015	0.46861
37.2574	37.4749	62	95	0.0468012	0.515919			39.558	81.7781	43	93	0.13343	0			13.4388	89.5208	19	115	0.0918402	0			26.6157	65.7355	24	75	0.0999597	0.0419517
37.755	38.4791	63	95	0.0456474	0.235524			40.7653	80.9104	44	93	0.036505	0.414503			13.4164	89.5336	21	115	0.0341423	0.00012539			26.8689	65.7837	25	75	0.103222	0.0124561
38.3314	37.9279	64	95	0.0419896	0.119265			39.4701	80.5494	45	93	0.0573496	0.338978			11.8864	88.9045	22	115	0.0661082	0.513135			27.0681	65.2195	26	75	0.127792	0.0671246
37.9829	38.3093	65	95	0.0467051	0.0500483			39.6984	80.2748	46	93	0.0670567	0.0239054			12.9606	88.6422	23	115	0.0771396	0.229256			26.3178	64.9322	27	75	0.100928	0.121036
37.1371	38.0245	66	95	0.0496541	0.149338			39.7877	81.1579	47	93	0.0866414	0.147699			12.4056	88.054	24	115	0.0672012	0.122614			26.6595	65.1395	28	75	0.103942	0.0299459
38.0651	37.9461	67	95	0.0468316	0.162641			39.3028	80.1565	48	93	0.128225	0.232088			11.405	87.7283	25	115	0.0741755	0.207648			27.0432	65.0045	29	75	0.107587	0.0310253
38.0235	37.3008	68	95	0.0417795	0.0784098			38.9121	79.4053	49	93	0.128947	0.134448			10.2877	86.3319	26	115	0.0750679	0.599644			26.8882	65.5054	30	75	0.0986407	0.0515466
38.1162	37.9179	69	95	0.0477906	0.0730198			39.6171	79.633	50	93	0.111018	0.102932			10.8477	86.6001	27	115	0.0733769	0.0722803			27.308	66.4055	31	75	0.0911586	0.184934
37.7958	38.4548	70	95	0.0490892	0.0733			40.5284	79.0306	51	93	0.155689	0.223738			11.3651	85.9585	28	115	0.0627804	0.127385			28.8692	66.0067	32	75	0.104723	0.48685
38.3919	37.7521	71	95	0.0499318	0.159214			41.0448	78.3582	52	93	0.193855	0.134782			11.6455	86.2825	29	115	0.0632497	0.0344275			28.8866	66.0482	33	75	0.100453	0.000380052
37.7381	37.6178	72	95	0.0511344	0.0835176			41.1122	78.7429	53	93	0.1509	0.0286086			12.1028	88.4295	30	115	0.0643416	0.903491			26.6424	66.3822	34	75	0.0943031	0.965228
37.6011	38.2208	73	95	0.0470829	0.0716756			41.9624	81.5037	54	93	0.13178	1.56461			12.1647	88.5865	31	115	0.056344	0.00534276			27.5244	66.0886	35	75	0.116951	0.162021
37.6388	38.1017	74	95	0.0526594	0.0029237			64.3509	5.9885	43	94	0.128811	0			12.2057	88.9377	32	115	0.0555806	0.0234421			28.4383	66.0772	36	75	0.140621	0.15661
38.3217	37.1904	75	95	0.0445031	0.243169			63.9969	6.85303	44	94	0.0154976	0.163637			12.2221	88.6139	33	115	0.0655884	0.0197197			28.9361	65.485	37	75	0.142136	0.112226
37.9321	38.163	76	95	0.0587191	0.205809			63.7027	7.65957	45	94	0.0340705	0.138194			12.0622	88.1163	34	115	0.06909	0.0512159			27.9727	65.6829	38	75	0.14134	0.181377
36.7629	38.6279	77	95	0.0562262	0.296876			63.1946	9.09449	46	94	0.0553617	0.434484			12.4015	88.3122	35	115	0.0769624	0.0287859			27.4449	65.6438	39	75	0.136451	0.0525142
37.348	37.8724	78	95	0.0547023	0.171207			64.0252	9.15722	47	94	0.0599249	0.130091			12.2022	88.8317	36	115	0.0758986	0.0580374			28.7262	64.8458	40	75	0.165906	0.427237
38.2045	37.8709	79	95	0.0567885	0.137561			62.8997	8.67924	48	94	0.0635613	0.280334			11.3953	88.1734	37	115	0.0699221	0.20329			29.5913	64.8939	41	75	0.15664	0.140766
37.7784	38.7818	80	95	0.0625557	0.189617			62.6658	8.88619	49	94	0.0810773	0.0182894			11.6945	86.6733	38	115	0.0487051	0.438755			28.2829	65.7627	42	75	0.0874773	0.462516
38.1702	38.1703	81	95	0.0613592	0.0989158			62.8857	8.71457	50	94	0.0974899	0.0145844			11.6359	88.0608	39	115	0.0564894	0.361638			27.7174	66.0377	43	75	0.0756109	0.0741395
38.4711	38.0974	82	95	0.0604324	0.017968			63.2409	9.26248	51	94	0.137997	0.079945			11.2789	88.4418	40	115	0.0604605	0.051114			27.3754	65.8555	44	75	0.0905282	0.0281443
36.1927	39.3974	83	95	0.06385	1.29018			63.272	9.75044	52	94	0.204154	0.0448258			11.2961	88.6914	41	115	0.0718383	0.0117357			24.4107	66.868	46	75	0.0474888	1.84033
37.5039	38.3075	84	95	0.0536323	0.545109			63.1066	9.29287	53	94	0.249907	0.0443881			12.9347	87.9647	42	115	0.0740316	0.602503			27.1856	16.9255	1	76	0.0611258	0
38.556	36.3848	85	95	0.0601195	0.90063			63.2714	9.88952	54	94	0.368625	0.0718417			13.4338	89.7201	43	115	0.0806387	0.624494			27.4562	16.9103	2	76	0.0284168	0.0137799
38.1072	38.0855	86	95	0.0566018	0.580064			85.1545	19.7275	44	95	0.000658582	0			11.9774	87.8265	44	115	0.0784348	1.07003			27.3843	16.8282	3	76	0.0425009	0.00223315
37.0465	37.8379	87	95	0.0663274	0.222452			85.5334	19.3296	45	95	0.0138302	0.0565929			10.5188	86.2164	45	115	0.0846626	0.884965			27.7758	16.8979	4	76	0.0495051	0.029649
37.801	38.588	88	95	0.0659656	0.212225			84.4	20.0417	46	95	0.00811597	0.335926			10.1755	85.4444	46	115	0.0901209	0.133845			27.9689	17.5278	5	76	0.0505324	0.0813889
38.4094	37.6558	89	95	0.0700554	0.23238			85.059	19.5072	48	95	0.0105269	0.134993			12.5568	88.376	47	115	0.0923502	2.67469			27.7778	17.4194	6	76	0.0551827	0.00905016
38.7342	38.3268	90	95	0.0677566	0.104182			85.2094	20.0716	49	95	0.0105281	0.0639726			12.4222	88.4494	48	115	0.0521064	0.00441046			27.9032	17.6195	7	76	0.0708608	0.010453
37.7132	38.6489	91	95	0.0717926	0.214883			85.0919	19.5815	50	95	0.0107826	0.0476268			12.05	88.2133	49	115	0.0510541	0.0364254			27.2658	15.0971	8	76	0.076831	1.26911
36.8829	37.7009	92	95	0.0685318	0.297796			85.4267	20.1037	51	95	0.00715276	0.0721396			12.1561	88.3322	50	115	0.0515554	0.004763			27.1329	14.6911	9	76	0.0507728	0.0342308
37.4174	38.9886	93	95	0.0727471	0.364507			30.1773	78.412	48	96	0.0856796	0			12.484	88.1277	51	115	0.0688437	0.0280025			28.3455	16.2132	10	76	0.0388455	0.710111
38.0145	37.6252	94	95	0.0766158	0.415403			29.0804	78.8982	49	96	0.0131044	0.269919			11.9691	88.5345	52	115	0.0681526	0.0807351			27.7647	16.1736	11	76	0.0341023	0.0635406
37.5716	37.675	95	95	0.0726373	0.0372458			29.2927	79.1568	50	96	0.0189933	0.0209859			12.4844	87.9477	53	115	0.0745739	0.114363			27.9948	15.5471	12	76	0.0458191	0.0835348
37.7305	38.1255	96	95	0.0755454	0.0427941			28.5835	79.5846	51	96	0.0336675	0.128596			12.4984	88.1769	54	115	0.0812132	0.00988661			28.3126	16.0809	13	76	0.0490273	0.0723757
38.4475	38.4996	97	95	0.0762757	0.122605			28.6602	79.4703	52	96	0.0425347	0.00354876			12.2594	88.4346	55	115	0.080464	0.0231684			28.8466	15.5036	14	76	0.0591746	0.115965
37.2576	38.4457	98	95	0.0814786	0.266			29.4625	79.36	53	96	0.031717	0.122969			12.2631	87.8525	56	115	0.0703562	0.063533			27.9516	17.3934	15	76	0.0181289	0.819872
37.9289	37.9767	99	95	0.0962475	0.12575			30.3583	78.1074	56	97	0.0444728	0			12.4744	88.5127	57	115	0.0796134	0.0900794			30.2834	24.1747	1	77	0.000718185	0
38.1026	38.2718	100	95	0.0824142	0.0219878			30.6778	78.3362	57	97	0.013719	0.0289593			12.5003	88.1735	58	115	0.0698931	0.0216998			30.1085	23.955	2	77	0.00422387	0.0147789
38.3387	38.1726	101	95	0.0913175	0.0123018			29.8098	78.0928	58	97	0.0193581	0.152385			12.5819	88.2499	59	115	0.0781143	0.00234557			30.0443	23.7402	3	77	0.00331659	0.00942506
38.5728	38.4037	102	95	0.0832543	0.0202815			28.6713	78.4731	59	97	0.0256459	0.27012			12.4205	87.9656	60	115	0.0804196	0.0200481			30.3286	24.1647	4	77	0.00313136	0.0489348
37.761	38.9082	103	95	0.101893	0.171287			28.4423	78.4643	60	97	0.0294122	0.00984651			12.2516	89.4148	61	115	0.0816961	0.399167			30.2119	24.3762	5	77	0.00457289	0.0109348
38.3988	38.2103	104	95	0.0903341	0.167601			28.2193	78.3817	61	97	0.0321817	0.0106077			12.5689	88.505	62	115	0.0630195	0.174079			30.1116	23.9605	6	77	0.00366982	0.0342912
38.1349	38.3702	105	95	0.0782362	0.0178581			27.4458	77.9826	62	97	0.039029	0.142031			13.1097	88.3469	63	115	0.0715962	0.0595208			30.3726	24.454	7	77	0.00483913	0.0584349
38.138	37.8922	106	95	0.0922141	0.042846			27.5833	78.5588	63	97	0.0424206	0.0658032			12.5005	88.1865	65	115	0.0792782	0.0743936			30.2667	23.6213	8	77	0.00550446	0.132114
38.2112	38.6072	107	95	0.0785693	0.096851			27.4758	78.2152	64	97	0.0433477	0.0243096			12.4752	88.2107	66	115	0.126579	0.000229741			30.0088	24.521	9	77	0.00435846	0.164258
38.4134	38.276	108	95	0.0980686	0.0282356			27.707	77.8254	65	97	0.0450967	0.0385104			12.3188	87.9694	67	115	0.134952	0.0154967			30.0675	23.953	10	77	0.00579771	0.0611422
37.7623	37.8545	109	95	0.0665008	0.112796			26.784	77.4204	67	97	0.0515046	0.190497			10.0339	88.9066	69	115	0.0891139	1.14359			29.9629	23.8688	11	77	0.00438872	0.00338155
37.6468	38.3794	110	95	0.0778792	0.05417			26.9061	78.116	68	97	0.0644156	0.093523			10.866	87.5904	70	115	0.101638	0.454632			29.8805	24.2274	12	77	0.0062672	0.0253887
38.2055	38.118	111	95	0.076946	0.071352			26.9076	77.4294	69	97	0.0630123	0.0883912			13.732	87.9007	71	115	0.136454	1.55821			30.0392	23.8466	13	77	0.00575293	0.031902
38.1259	38.3891	112	95	0.0680874	0.0149667			26.94	77.146	70	97	0.0642545	0.0152565			13.8343	86.9881	72	115	0.166531	0.158123			29.8618	24.0899	14	77	0.0056318	0.0169941
38.4125	37.8229	113	95	0.0575715	0.0755171			27.6852	77.3487	71	97	0.0656885	0.111829			37.9953	62.6285	39	116	0.093057	0			29.8683	24.4807	15	77	0.00601862	0.0286455
37.6613	38.4806	114	95	0.0604677	0.186917			27.2858	77.6843	72	97	0.0715881	0.0510272			38.7464	62.7707	40	116	0.0206344	0.109565			30.207	23.9534	16	77	0.0046502	0.0736571
38.9425	38.1315	115	95	0.0584485	0.330626			27.4383	78.0077	73	97	0.0763493	0.0239652			37.8317	64.0777	41	116	0.0394054	0.477181			29.8539	24.1106	17	77	0.0056836	0.0280113
37.4181	37.9084	116	95	0.05085	0.445039			28.1031	77.9729	74	97	0.0775525	0.083095			37.5928	64.7699	42	116	0.0479532	0.100553			29.9662	23.9363	18	77	0.0064805	0.00805803
37.4425	38.1318	117	95	0.0510482	0.00946407			27.9427	77.3942	75	97	0.0836341	0.0676188			38.5285	63.6935	43	116	0.0550079	0.381449			29.9802	24.0258	19	77	0.00436861	0.00153758
38.0896	39.0696	118	95	0.0691142	0.243425			27.0999	77.3239	76	97	0.101143	0.134103			38.6343	64.101	44	116	0.0725062	0.0332302			29.8285	23.962	20	77	0.00571875	0.00507654
38.5035	38.3195	119	95	0.0603187	0.13763			27.3183	77.0335	77	97	0.108638	0.0247519			38.0732	64.9743	45	116	0.0726709	0.202065			30.1125	23.9744	21	77	0.00443199	0.015151
37.0265	38.3206	120	95	0.0413589	0.40902			27.6847	77.1099	78	97	0.11893	0.0262604			37.9113	64.6874	46	116	0.072242	0.0203549			30.3615	23.8876	22	77	0.0052605	0.0130344
35.0259	38.1177	121	95	0.0704819	0.758209			27.3978	76.6976	79	97	0.121724	0.0473045			37.3489	64.5764	47	116	0.0753467	0.0615987			30.254	23.6812	23	77	0.00417509	0.0101552
38.1105	38.0952	122	95	0.0543726	1.7841			27.1847	76.9209	80	97	0.134812	0.0178613			37.2822	64.7212	48	116	0.0793295	0.00476936			30.1832	23.7691	24	77	0.0053744	0.00238943
57.1437	20.9978	47	96	0.00715476	0			27.1401	76.9726	81	97	0.149551	0.000874796			38.3974	64.2678	49	116	0.106157	0.271745			30.1303	23.8317	25	77	0.0074008	0.00126093
58.6686	19.878	49	96	0.0492133	0.671122			26.8342	76.8552	82	97	0.15636	0.0201302			38.2571	65.0988	50	116	0.153407	0.133184			30.7658	23.664	26	77	0.011105	0.0810151
57.3222	20.578	50	96	0.0547098	0.431792			27.2307	76.6056	83	97	0.172917	0.0411588			39.1189	64.9119	51	116	0.179764	0.145798			32.126	72.898	1	78	0.05433	0
57.9996	21.3682	51	96	0.0577331	0.203129			26.9801	76.7297	84	97	0.179376	0.0146632			40.2947	65.5708	52	116	0.233766	0.340653			31.8031	71.9689	2	78	0.0120568	0.181367
57.3466	21.286	53	96	0.0510674	0.0812284			27.6241	76.0191	85	97	0.191715	0.172469			40.4357	64.7659	53	116	0.236793	0.125198			32.1112	71.8256	3	78	0.019998	0.0216519
57.8267	20.9478	54	96	0.0687884	0.0646602			26.6752	76.9576	87	97	0.204104	0.333992			65.7954	23.2432	45	117	0.00809025	0			32.0893	71.9637	4	78	0.0233447	0.00366646
58.6518	20.7547	55	96	0.0643076	0.134656			26.8109	75.7324	88	97	0.226003	0.284901			67.1866	22.0172	46	117	0.0251091	0.644728			31.7679	72.5522	5	78	0.0326733	0.0843123
60.6316	18.552	56	96	0.0602275	1.6446			26.6661	75.9896	89	97	0.257117	0.0163323			65.909	23.362	47	117	0.0207388	0.64513			32.4873	73.0326	6	78	0.0428821	0.140304
58.4406	20.6641	58	96	0.0640534	1.73651			26.7776	76.243	90	97	0.275913	0.0143737			65.2521	23.7616	48	117	0.0172991	0.110871			32.2916	73.1402	7	78	0.0521284	0.00935179
58.686	21.3004	59	96	0.0655758	0.0872019			28.6075	75.5278	91	97	0.274451	0.723741			66.0453	23.2737	49	117	0.0294918	0.162622			32.0694	72.6195	8	78	0.0610052	0.0600883
58.0603	21.2601	60	96	0.0540762	0.0737173			27.6723	75.8522	92	97	0.277286	0.183709			65.0649	23.6312	50	117	0.022262	0.204204			32.5244	72.492	9	78	0.0780052	0.0418738
57.9451	21.0515	61	96	0.0404428	0.0106487			27.4641	75.1103	93	97	0.289097	0.111306			65.6824	23.1582	51	117	0.0294363	0.113457			33.172	72.6272	10	78	0.089061	0.0820448
58.0675	21.5368	62	96	0.0599147	0.0469701			26.2263	75.5355	94	97	0.354739	0.321192			65.7223	23.7263	52	117	0.0324109	0.0608005			32.9086	72.0424	11	78	0.100216	0.0771276
58.6804	21.1259	63	96	0.0414385	0.102082			27.9509	75.2903	95	97	0.422457	0.56896			65.4226	23.1602	53	117	0.0208823	0.0769198			32.5638	72.9907	13	78	0.120907	0.190922
58.1079	21.3851	64	96	0.0646294	0.0740283			61.7737	11.058	62	98	0.0099554	0			66.0177	23.0747	54	117	0.0305185	0.0677828			32.9313	73.0511	14	78	0.125793	0.0260034
57.8977	20.9465	65	96	0.0606573	0.0443426			62.5993	11.2615	63	98	0.0255243	0.13558			65.8734	22.9714	55	117	0.00179943	0.00590842			33.3172	73.1177	15	78	0.131398	0.0287582
57.2344	21.1192	66	96	0.0715443	0.0880776			62.7919	11.3237	64	98	0.0473724	0.00768206			9.10637	78.7479	46	118	0.193517	0			33.4273	73.2877	16	78	0.142201	0.00769065
57.9711	20.7454	68	96	0.0703511	0.12794			63.586	11.4326	65	98	0.033951	0.120458			8.68635	78.7817	47	118	0.0137886	0.0332915			33.3617	73.3144	17	78	0.148686	0.000938568
59.3172	19.3159	69	96	0.0798747	0.722921			62.739	11.1249	66	98	0.0339802	0.152256			8.99438	78.9842	48	118	0.032672	0.0254836			33.2299	73.1093	18	78	0.146873	0.0111435
58.5651	20.6981	70	96	0.0792911	0.464234			62.2097	10.8911	67	98	0.0702128	0.0627983			8.179	78.3132	49	118	0.0589481	0.209074			33.3075	72.813	19	78	0.150277	0.0175954
57.971	20.826	71	96	0.0742252	0.0692471			62.9422	12.6332	68	98	0.0861629	0.669634			8.7001	77.6839	50	118	0.0824367	0.125179			32.5703	72.9318	20	78	0.158549	0.104549
58.9448	20.695	72	96	0.0653284	0.181006			63.0298	12.7228	69	98	0.0835576	0.00294431			9.31032	77.414	51	118	0.108095	0.0834725			34.012	71.4645	21	78	0.170201	0.793445
58.9553	20.7429	73	96	0.0573197	0.000451242			62.4966	11.6462	70	98	0.0811132	0.270638			10.807	75.9241	52	118	0.14299	0.83625			33.9422	71.3307	22	78	0.183368	0.00427107
58.3222	21.5717	74	96	0.0551985	0.203965			62.0017	12.6283	71	98	0.118822	0.226787			11.3288	76.1778	53	118	0.168587	0.0631129			33.6546	72.2321	23	78	0.194819	0.16787
57.6008	20.9814	75	96	0.0574078	0.162929			62.6278	14.0976	72	98	0.224289	0.478244			11.5422	76.5524	54	118	0.202204	0.0348531			34.6888	70.7348	24	78	0.212535	0.620897
58.8784	20.9411	76	96	0.0675615	0.306389			24.2985	33.193	64	99	0.324483	0			11.4626	76.8778	55	118	0.229742	0.0210389			34.3353	70.3553	25	78	0.237542	0.0504369
58.5368	20.1679	77	96	0.0515222	0.133967			24.7929	32.728	65	99	0.0641728	0.0863777			11.351	77.0825	56	118	0.272797	0.0101914			34.5983	70.7759	26	78	0.239545	0.0461307
60.2977	20.3195	78	96	0.0676989	0.585689			26.6207	32.3962	66	99	0.072155	0.647017			12.6213	76.7094	57	118	0.329228	0.328637			33.9337	70.4481	27	78	0.233567	0.102948
59.454	18.7946	79	96	0.0586292	0.569426			24.3458	32.0629	67	99	0.0901995	0.991116			12.7559	77.1418	58	118	0.378109	0.0384597			33.9197	69.6842	28	78	0.225755	0.109465
60.4974	19.4723	80	96	0.0813717	0.290218			27.1358	31.4148	68	99	0.187951	1.53825			12.6526	76.6829	59	118	0.434538	0.0414935			33.5629	69.4702	29	78	0.231594	0.0324533
59.5633	20.1076	81	96	0.0651282	0.239265			27.2053	30.4856	69	99	0.19916	0.162812			12.2551	76.9084	60	118	0.470271	0.039158			34.0946	69.8072	30	78	0.222705	0.0742903
59.3235	20.1579	82	96	0.0848046	0.0112575			26.6229	30.7502	70	99	0.263461	0.0767164			12.8232	76.9693	61	118	0.508377	0.0612046			34.2031	69.8986	31	78	0.229577	0.0037767
59.1055	20.9725	83	96	0.0594385	0.133349			27.4175	29.9411	71	99	0.334963	0.241125			12.9757	77.3239	62	118	0.501044	0.0279366			33.9815	69.9183	32	78	0.250438	0.00928477
59.2716	19.6015	84	96	0.0706978	0.357631			25.8129	29.4265	73	99	0.268655	0.5324			13.5146	77.0988	63	118	0.536944	0.0639525			44.611	8.67224	1	79	0.0641078	0
58.605	21.3177	85	96	0.0792708	0.635584			59.9973	12.0347	73	100	0.0146206	0			13.3304	76.7794	64	118	0.488644	0.0254937			44.9421	8.53219	2	79	0.0110071	0.0242385
59.0263	20.8023	86	96	0.0562377	0.0830781			58.6286	12.4522	75	100	0.0256266	0.383925			16.9527	28.482	46	119	0.322905	0			44.554	8.82332	3	79	0.0177323	0.0441322
58.7907	20.902	87	96	0.0488922	0.0122733			59.9933	11.5154	76	100	0.0418825	0.513763			19.4598	29.2236	48	119	0.0348692	1.28166			44.061	8.47669	4	79	0.0224569	0.0680955
58.223	21.044	88	96	0.0633899	0.0642037			59.967	11.4592	77	100	0.0291356	0.000721803			18.0851	30.5159	49	119	0.104725	0.667496			43.9365	8.46512	5	79	0.0350753	0.00293372
60.2431	20.0381	89	96	0.0704194	0.954895			59.2496	11.0614	78	100	0.00747391	0.126181			17.382	30.5958	50	119	0.112366	0.0938747			42.8841	9.3534	6	79	0.0452473	0.355605
58.092	21.0508	90	96	0.0563645	1.05999			26.4281	32.7041	81	101	0.0698368	0			17.4098	29.8292	51	119	0.104683	0.110359			42.8863	10.2565	7	79	0.0522095	0.152936
59.8348	21.0223	91	96	0.0799747	0.569668			25.1274	32.9249	82	101	0.0257007	0.326368			59.0003	57.2842	50	120	0.0879615	0			42.4516	10.1168	8	79	0.0575047	0.0390877
57.995	19.7655	93	96	0.0905643	0.930845			25.956	33.0465	83	101	0.0292047	0.131513			58.8105	57.6896	51	120	0.0165797	0.0375819			42.9491	10.3142	9	79	0.0639555	0.0537096
58.3038	21.1261	94	96	0.103017	0.364997			26.2842	33.2525	84	101	0.0362926	0.0281519			59.1785	57.2371	52	120	0.00876435	0.0638039			41.4603	10.7755	10	79	0.071015	0.455497
60.0922	19.2655	95	96	0.0293048	1.24881			25.3722	32.3613	85	101	0.0512728	0.304882			58.7696	57.0092	53	120	0.0312122	0.041091			42.2688	10.4885	11	79	0.0725913	0.138012
57.3528	21.6611	96	96	0.0953175	2.48304			26.0985	33.1216	86	101	0.0815386	0.207291			59.2085	56.9208	54	120	0.0442817	0.0375758			42.2881	10.1121	12	79	0.0769607	0.0266418
57.309	20.9067	97	96	0.111202	0.107071			24.3184	32.3009	88	101	0.0739612	0.720433			59.1919	57.6281	55	120	0.0561018	0.0938739			41.8939	10.2643	13	79	0.0796083	0.0334739
57.7384	21.1227	98	96	0.063229	0.0433208			24.6303	31.1041	89	101	0.0919804	0.28683			59.2558	57.0712	56	120	0.0793536	0.0589244			42.2786	10.3158	14	79	0.0816733	0.0282416
59.9596	19.4157	99	96	0.0741414	1.47147			28.0251	36.0997	87	102	0.136319	0			58.2458	57.2969	58	120	0.107458	0.200806			42.1836	10.5356	15	79	0.0806556	0.0107496
57.7896	21.1562	100	96	0.0907672	1.45092			27.0059	36.1383	88	102	0.078032	0.195029			57.5142	55.6838	59	120	0.087052	0.588275			42.3718	10.3343	16	79	0.0857568	0.0142298
57.7785	21.7107	101	96	0.0516063	0.0576796			27.0792	34.7407	89	102	0.120118	0.367257			56.8745	55.9297	61	120	0.115482	0.0880761			42.9861	10.1387	17	79	0.100626	0.0779392
58.0721	21.6359	103	96	0.0220569	0.0172154			25.5087	32.626	90	102	0.166701	1.30099			57.7256	55.4218	62	120	0.137833	0.184187			42.5794	10.3398	18	79	0.116406	0.0385961
59.8996	19.7344	105	96	0.0564552	1.30419			28.4996	34.8189	91	102	0.117032	2.57903			14.4964	69.6744	51	121	0.0351774	0			42.2009	10.1913	19	79	0.141254	0.0309877
31.2368	28.3881	78	97	0.232273	0			27.4869	35.1665	92	102	0.133883	0.214947			15.6052	69.0688	53	121	0.0207597	0.299297			41.7167	10.2349	20	79	0.163777	0.044325
29.4748	29.2669	79	97	0.0318682	0.726942			27.3933	34.6616	93	102	0.188668	0.0494375			14.7965	69.3573	54	121	0.0239747	0.138244			41.6112	10.507	21	79	0.190298	0.0159693
29.6494	29.5777	81	97	0.0467217	0.0238325			25.2077	33.3316	94	102	0.195305	1.22736			14.7781	69.1567	55	121	0.0206881	0.00760965			41.2775	10.5317	22	79	0.200108	0.020988
29.0397	29.5613	82	97	0.0701399	0.069763			25.6319	32.6771	95	102	0.289304	0.114066			15.1456	69.2568	56	121	0.0359262	0.0272018			41.6394	10.3804	23	79	0.228826	0.028843
30.7279	28.2761	83	97	0.116971	0.844127			25.5224	33.424	96	102	0.367169	0.106854			15.0463	69.3093	57	121	0.0344111	0.00236556			41.6781	11.0826	24	79	0.275745	0.0927459
30.6683	29.5914	84	97	0.131096	0.325018			24.4638	32.5674	97	102	0.566107	0.347696			14.1624	69.442	58	121	0.0212334	0.149772			41.4183	11.0065	25	79	0.320332	0.013747
30.9571	29.4159	85	97	0.159833	0.0214134			35.1794	15.7441	1	103	0.000427536	0			14.7625	69.0326	59	121	0.0253634	0.0989397			40.6909	11.1216	27	79	0.391302	0.101686
32.519	28.4428	86	97	0.163795	0.634938			35.6384	14.9158	2	103	0.0095545	0.168146			15.0314	69.3771	60	121	0.023981	0.0358102			40.8883	11.128	28	79	0.43435	0.00731625
32.925	28.3409	87	97	0.146323	0.0328519			35.8555	15.2037	3	103	0.0110159	0.0243768			15.0847	68.6324	61	121	0.0240282	0.104519			40.712	12.3228	29	79	0.445557	0.273484
33.397	28.2852	88	97	0.146311	0.042363			35.5062	15.1692	4	103	0.00940719	0.0231006			15.4371	68.0853	62	121	0.0334285	0.079401			41.1154	10.9193	30	79	0.455543	0.399853
33.1319	28.1793	89	97	0.112879	0.015281			34.8697	15.7739	5	103	0.0102617	0.144514			14.5304	69.8872	63	121	0.0486271	0.762978			41.7432	10.8152	31	79	0.368024	0.0759359
33.2872	28.3403	90	97	0.0748481	0.0093773			35.5594	15.4259	6	103	0.0104485	0.111897			14.2202	69.8441	64	121	0.0283402	0.0183916			44.602	27.714	1	80	0.0473626	0
32.8547	28.3176	91	97	0.075894	0.035177			35.3121	14.6371	8	103	0.0091739	0.128114			14.8411	69.7344	65	121	0.0491369	0.0745548			44.3406	27.5914	2	80	0.00843338	0.0156342
31.5164	29.4986	92	97	0.0407922	0.597302			35.9256	15.1403	9	103	0.0102143	0.11806			14.2563	71.189	66	121	0.0133289	0.46084			45.1183	28.3709	3	80	0.0138301	0.227345
30.9178	30.1266	93	97	0.0465414	0.14114			35.7416	15.3682	10	103	0.00921448	0.0160858			14.8063	69.7199	67	121	0.0529073	0.461339			44.5353	28.8831	4	80	0.0204768	0.112938
31.1313	28.747	94	97	0.0845098	0.365448			35.09	14.9624	11	103	0.00859212	0.110498			43.5756	33.547	54	122	0.0533244	0			43.9451	29.2767	5	80	0.0251628	0.0943427
30.3468	29.7669	95	97	0.0467093	0.310419			35.4939	15.2044	12	103	0.00950919	0.0415699			42.1252	32.4466	55	122	0.0247223	0.621468			43.2197	28.6303	6	80	0.0270103	0.177013
30.3672	28.7489	96	97	0.145673	0.194378			35.5712	15.6928	13	103	0.0107528	0.0458341			42.0284	32.2171	56	122	0.038138	0.0116322			42.6405	28.7179	7	80	0.0297975	0.0643269
31.2385	28.9337	97	97	0.117191	0.148724			36.1373	15.372	14	103	0.00905147	0.0793908			42.132	32.306	57	122	0.0443823	0.00349436			43.0373	28.5126	8	80	0.0321147	0.0374217
32.7807	28.269	99	97	0.0066979	0.528799			36.2915	15.5083	15	103	0.00905572	0.00793692			42.4081	32.2265	58	122	0.0439706	0.0154774			43.1373	28.8135	9	80	0.0330736	0.0188534
62.5949	31.0382	78	98	0.00931856	0			35.2837	15.4782	16	103	0.0107213	0.190589			42.0353	32.9606	59	122	0.0495877	0.127123			42.6359	28.7324	10	80	0.0335852	0.0483811
62.0096	31.5573	79	98	0.00434713	0.11476			35.4428	15.3139	17	103	0.00867027	0.00980702			41.7932	32.5887	60	122	0.0951897	0.0369251			42.9327	28.4342	11	80	0.0336404	0.0331957
62.0575	31.3792	80	98	0.00474703	0.00637905			35.5963	15.2383	18	103	0.00891374	0.00549171			40.1238	31.8458	61	122	0.333189	0.626015			42.9332	28.3949	12	80	0.0360589	0.000288787
62.0075	30.9391	81	98	0.00608792	0.0367824			35.2354	15.0688	19	103	0.00900752	0.0298069			32.3474	29.8754	56	123	0.00301337	0			43.146	28.6247	13	80	0.0425984	0.0183888
62.2041	30.8064	82	98	0.00762759	0.0105472			35.5972	15.3909	21	103	0.00898463	0.0439899			32.514	29.2593	57	123	0.0260556	0.0763721			43.1692	28.8371	14	80	0.0477853	0.00855794
61.9294	30.6049	83	98	0.00974052	0.0217755			35.6334	15.1767	22	103	0.0108328	0.00884437			32.3442	29.8117	58	123	0.00215232	0.0626283			42.873	28.5338	15	80	0.0533623	0.0336996
61.9189	30.4807	84	98	0.0113226	0.00291104			36.2699	14.7425	24	103	0.00966405	0.111318			32.3419	29.4878	60	123	0.0144094	0.019672			41.9825	29.3119	16	80	0.0538299	0.262251
61.7695	30.2815	85	98	0.0134088	0.0116241			35.1151	15.5637	25	103	0.00950091	0.376508			33.4357	29.8984	61	123	0.0132577	0.255961			42.2864	28.7909	17	80	0.046063	0.0682222
62.0638	30.0596	86	98	0.0154379	0.0254789			34.5671	15.2983	26	103	0.00856816	0.0695081			31.936	29.3726	62	123	0.0172334	0.473559			42.5905	29.0448	18	80	0.0412963	0.0294332
62.0299	29.6656	87	98	0.0173612	0.029313			35.7636	15.8043	27	103	0.0103541	0.316441			49.8614	13.0488	56	124	0.000711941	0			43.1535	28.4584	19	80	0.0363931	0.12389
61.7073	29.93	88	98	0.0184224	0.0326246			35.3268	15.1862	28	103	0.00917954	0.107429			49.3573	13.1792	57	124	0.0140799	0.0508423			43.2941	28.5494	20	80	0.0361009	0.00525987
61.3933	29.7076	89	98	0.0221547	0.0277531			35.0629	15.4681	29	103	0.00933673	0.0279618			49.1892	12.0733	58	124	0.0214357	0.234641			43.5928	28.3598	21	80	0.0334099	0.0234697
61.4879	29.4108	90	98	0.0220466	0.0181915			35.7004	15.6196	30	103	0.00931985	0.0804918			49.9368	12.4274	59	124	0.0134862	0.128298			43.2392	28.6542	22	80	0.0372419	0.0396863
61.6388	29.7715	91	98	0.0212302	0.0286694			35.8956	14.7462	31	103	0.0107537	0.150177			49.503	13.1322	60	124	0.00613085	0.128419			43.4125	28.8146	23	80	0.0406868	0.0104585
61.4659	29.4924	92	98	0.0230968	0.0202142			36.0555	14.9863	32	103	0.00889341	0.0156064			49.9592	12.962	61	124	0.000384928	0.0444621			43.7686	29.3492	24	80	0.0449142	0.0773704
61.3026	30.0357	93	98	0.0232749	0.0603527			35.1726	15.7854	33	103	0.0093563	0.265892			35.4499	62.9912	61	125	0.0962088	0			43.563	29.3232	25	80	0.0517483	0.0080586
61.92	29.5684	94	98	0.024825	0.112434			35.8324	15.5687	34	103	0.00986005	0.0904309			34.2791	63.7228	62	125	0.0341399	0.357338			43.8723	29.7653	26	80	0.0639495	0.0545851
61.8269	29.6473	95	98	0.0258511	0.00279698			35.8652	15.2135	35	103	0.0092356	0.0238651			34.5037	63.8063	63	125	0.0497622	0.0107664			43.616	29.6742	27	80	0.0771488	0.0138699
61.5617	29.7071	96	98	0.0288143	0.0138566			35.906	15.3637	36	103	0.00881914	0.00454265			34.7636	64	64	125	0.0614772	0.0196968			43.53	29.5733	28	80	0.103468	0.00329439
61.6894	29.3028	97	98	0.0299731	0.0337107			35.549	15.1873	37	103	0.00918559	0.0297327			35.3579	63.6585	65	125	0.0687184	0.0881021			43.9071	30.172	29	80	0.110998	0.0938582
61.2948	29.7869	98	98	0.0306831	0.0731414			35.3957	15.6877	38	103	0.00951909	0.0513592			34.6614	62.7807	66	125	0.120652	0.23543			42.914	29.2074	30	80	0.096121	0.359388
61.4403	29.7654	99	98	0.0320716	0.00405626			35.8188	15.2625	39	103	0.00909663	0.0674763			36.2655	62.9054	68	125	0.137012	0.485374			43.4031	29.1994	31	80	0.0819859	0.0448627
61.4334	29.7585	100	98	0.0369433	1.78569e-05			35.6774	15.7661	40	103	0.0111311	0.0513073			37.0385	62.3806	69	125	0.148582	0.1637			45.9578	39.7952	1	81	0.00122751	0
62.1107	29.6442	101	98	0.03773	0.0884479			35.4138	15.2109	41	103	0.00896904	0.0708234			36.6014	62.8428	70	125	0.165141	0.075889			45.6353	39.3219	2	81	0.00619369	0.06152
61.5949	29.5652	102	98	0.0438218	0.0510539			35.3082	15.5267	42	103	0.00945771	0.0207874			36.7438	63.4531	71	125	0.196522	0.0736294			45.501	39.2369	3	81	0.00532507	0.00473588
62.0408	29.8518	103	98	0.0457941	0.0526861			35.3738	15.6252	43	103	0.0105167	0.00262819			35.6775	63.3162	72	125	0.204232	0.216721			46.3757	39.4432	4	81	0.00536971	0.151451
61.7642	29.4553	104	98	0.0536637	0.0438264			36.4184	15.4097	44	103	0.00966101	0.213318			36.0829	63.2934	73	125	0.191991	0.030924			45.8214	39.1372	5	81	0.00666981	0.075173
61.5629	29.7357	105	98	0.0582187	0.0223442			35.253	15.3787	45	103	0.00979294	0.254853			35.9836	63.6444	74	125	0.205454	0.0249536			46.027	39.3827	6	81	0.00575396	0.0192261
61.4809	29.8082	106	98	0.0669149	0.00224623			35.9651	15.7111	46	103	0.0098943	0.11581			36.7148	63.1877	75	125	0.218188	0.139341			45.8341	39.2006	7	81	0.0075641	0.0131916
61.9207	29.4082	107	98	0.0696688	0.066268			36.0085	15.168	47	103	0.00970579	0.0556568			35.972	63.8961	76	125	0.243783	0.197533			46.1458	39.1067	8	81	0.00748188	0.0198603
61.4524	29.5832	108	98	0.0663976	0.0468522			35.6953	15.4782	48	103	0.00955487	0.0364325			36.6008	62.7473	77	125	0.252105	0.321575			46.0654	39.1054	9	81	0.00778436	0.00121098
61.8582	29.99	109	98	0.0369374	0.0618918			35.4985	14.8254	49	103	0.00917724	0.0871531			36.555	63.3573	79	125	0.325221	0.0701684			46.0265	38.7258	10	81	0.00832735	0.0273058
38.4276	22.4581	80	99	0.0591519	0			35.3081	15.1461	50	103	0.00983957	0.0260828			37.9053	62.5323	80	125	0.341699	0.469505			46.2108	39.032	11	81	0.00544089	0.0239566
38.5481	22.2825	81	99	0.0376239	0.00850805			35.3397	15.4242	51	103	0.012221	0.0146884			39.6989	62.3544	81	125	0.383146	0.609141			46.0464	39.1748	12	81	0.00748202	0.00889529
39.1715	21.3596	82	99	0.0659768	0.23255			36.5232	14.9972	52	103	0.0107546	0.296795			40.3833	62.7057	82	125	0.423714	0.110959			45.7923	38.9343	13	81	0.00764797	0.0229556
34.8003	22.5323	83	99	0.0665996	3.84051			35.8021	14.5248	53	103	0.00924591	0.139329			37.6542	62.9533	83	125	0.475363	1.40796			46.2061	39.2643	14	81	0.00615806	0.0525254
35.7589	22.5344	84	99	0.0610771	0.172324			35.9394	14.981	54	103	0.00931555	0.042564			40.0114	63.6324	84	125	0.497393	1.12833			46.1575	39.4833	15	81	0.0086593	0.00944269
37.3372	23.6657	85	99	0.0585324	0.707048			35.477	15.3619	55	103	0.011273	0.067289			39.9841	63.0893	85	125	0.534672	0.0554613			46.1789	39.6386	16	81	0.0048247	0.00460684
37.5984	22.9688	86	99	0.0583181	0.103865			35.7194	15.148	56	103	0.0115876	0.0195946			39.9546	64.0264	86	125	0.581482	0.164847			46.2063	39.2133	17	81	0.00749269	0.0340572
37.6739	22.256	87	99	0.0801083	0.0963467			36.0305	15.5876	57	103	0.00982775	0.0543767			39.4625	64.4706	87	125	0.592057	0.0823957			45.256	39.2187	18	81	0.00712393	0.169334
37.2597	22.1264	88	99	0.0800795	0.0353228			35.9341	16.3238	58	103	0.00875498	0.103383			39.9717	64.5957	88	125	0.585227	0.0515448			46.0547	39.4403	19	81	0.0077097	0.128811
35.6974	23.8424	89	99	0.09051	1.00973			35.6164	15.2042	59	103	0.00972584	0.253962			39.6347	64.9905	89	125	0.557298	0.0505311			45.747	38.9641	20	81	0.00708862	0.0602764
37.7799	22.0845	90	99	0.101676	1.3925			35.1703	15.4587	60	103	0.00930532	0.0494657			39.3634	65.994	90	125	0.571409	0.202587			45.8978	39.3825	21	81	0.00701576	0.037088
38.4036	21.9261	91	99	0.113509	0.0776383			35.9501	14.9256	62	103	0.00919025	0.167281			37.4817	67.5331	91	125	0.564569	1.10811			45.2589	39.4779	22	81	0.00901906	0.0782403
38.5468	22.217	92	99	0.121842	0.0197088			35.9977	15.1409	63	103	0.00928701	0.00911091			71.6509	67.6354	61	126	0.0625143	0			46.3125	38.4716	23	81	0.00985322	0.398024
38.2042	21.8686	93	99	0.135407	0.0447739			35.4988	15.3452	64	103	0.0105346	0.0545092			71.7112	66.7532	62	126	0.00737386	0.146629			46.0105	39.1978	24	81	0.00915765	0.116001
38.3213	23.4118	94	99	0.144666	0.449118			35.628	14.6594	65	103	0.0103128	0.0913178			71.5907	66.6805	63	126	0.0148756	0.00371145			46.1989	39.0494	25	81	0.00926786	0.0107859
38.9235	21.7486	96	99	0.142157	0.586649			35.4565	15.5829	66	103	0.00901081	0.165419			70.8967	66.763	64	126	0.0210563	0.0915832			46.2655	38.9	26	81	0.00798837	0.00501579
38.8282	21.4286	97	99	0.15415	0.0209027			35.9603	15.6379	67	103	0.0093122	0.0481574			70.9855	66.8759	65	126	0.0229408	0.00387159			45.831	39.2738	27	81	0.00745437	0.0615913
38.516	21.6073	98	99	0.162601	0.0242636			35.7332	15.2188	68	103	0.00915013	0.0426011			15.006	31.0033	62	127	0.764862	0			46.0018	38.889	28	81	0.00856786	0.0332256
37.9181	21.6845	99	99	0.172061	0.0681327			35.5772	15.2385	69	103	0.00968257	0.00463587			14.2012	32.2219	63	127	0.0911408	0.399846			46.1673	39.0256	29	81	0.0088503	0.00863624
37.2181	21.1744	100	99	0.191188	0.140679			36.5065	15.1356	70	103	0.00896838	0.163915			16.8389	33.1298	64	127	0.126024	1.45901			45.9199	38.9513	30	81	0.00826898	0.0125105
35.8882	20.5772	101	99	0.201105	0.398516			35.2209	15.399	71	103	0.00697195	0.322898			14.6909	34.9685	65	127	0.228259	1.49902			45.9642	39.096	31	81	0.00694025	0.00429561
39.1076	22.0154	102	99	0.205505	2.33129			35.8142	15.24	72	103	0.01005	0.0707349			16.3655	34.3376	66	127	0.363007	0.600422			45.734	39.3476	32	81	0.00783587	0.0218056
39.6761	22.1652	103	99	0.211437	0.0648008			35.867	15.4214	73	103	0.008891	0.00669372			15.1905	35.1881	67	127	0.388803	0.394484			45.8001	38.5244	33	81	0.00853511	0.127895
39.2322	21.6057	105	99	0.198495	0.0956233			35.6608	15.1641	74	103	0.0110822	0.0203818			14.737	36.1281	68	127	0.790039	0.204259			45.9984	38.9682	34	81	0.00935897	0.0443168
38.8972	21.4229	106	99	0.19591	0.0273144			35.6028	14.9671	75	103	0.00935263	0.00790676			14.3976	39.2885	70	127	1.12444	1.89431			45.8447	38.8409	35	81	0.00830703	0.00747062
38.3542	22.6497	107	99	0.200755	0.337489			35.9591	15.4018	76	103	0.00790318	0.059236			69.7392	15.2223	64	128	0.00014693	0			46.2588	38.6338	36	81	0.00909089	0.0402058
36.3271	22.1522	108	99	0.238812	0.816837			35.8182	15.7995	77	103	0.0089595	0.0333682			69.8048	15.2847	65	128	0.00728991	0.00153762			45.2563	38.8467	37	81	0.0100079	0.196948
37.3494	21.3617	109	99	0.257827	0.313125			35.6638	15.2842	78	103	0.00987173	0.0542565			69.716	15.0983	66	128	0.00611447	0.0080002			45.7966	38.5347	38	81	0.00864588	0.0729875
39.4633	21.9741	110	99	0.276375	0.908108			35.5964	15.2021	79	103	0.00797522	0.00211386			69.7432	14.7454	67	128	0.00629796	0.0234889			45.5931	38.6879	39	81	0.00884641	0.0121597
39.7104	22.0201	111	99	0.289582	0.0118497			35.8009	14.8128	81	103	0.0101221	0.036265			69.5033	15.776	68	128	0.00815142	0.20997			45.5749	38.8525	40	81	0.00847573	0.00514547
39.5312	21.7812	112	99	0.283023	0.0167248			35.148	15.6179	82	103	0.0136314	0.201472			63.5259	22.2495	65	129	0.000987903	0			45.9296	39.0196	41	81	0.0098421	0.0288266
39.4864	21.7203	113	99	0.285905	0.00107218			35.9207	15.262	83	103	0.0105604	0.135689			63.1558	22.431	66	129	0.0177594	0.0318706			45.9156	38.9737	42	81	0.0106518	0.000432516
39.4677	21.5779	114	99	0.297765	0.00386292			35.674	15.5859	84	103	0.00827319	0.0310684			63.5802	21.1446	67	129	0.0186051	0.344083			46.2289	38.6294	43	81	0.0124434	0.0406277
39.7921	21.3848	115	99	0.325027	0.0267204			35.6902	15.1839	85	103	0.00965101	0.0303517			63.8139	22.4947	68	129	0.0122548	0.352019			45.874	38.7975	44	81	0.0150113	0.0289107
39.5475	21.84	116	99	0.363874	0.0500703			35.8219	15.154	86	103	0.00874676	0.0034212			63.6641	22.3747	69	129	0.00252274	0.00690848			46.054	39.0934	45	81	0.01226	0.0224927
39.6329	21.8386	117	99	0.420258	0.00136549			35.7906	15.3685	87	103	0.0082502	0.00880626			63.553	22.253	70	129	1.67347e-05	0.00509327			46.3678	39.0954	46	81	0.0148017	0.0184573
40.7009	21.7838	118	99	0.440108	0.214442			35.554	15.131	88	103	0.0120842	0.0210781			68.3844	66.6214	68	130	0.302691	0			48.5432	10.6519	1	82	0.00270137	0
41.4314	21.4963	119	99	0.460307	0.115569			36.1295	15.0306	89	103	0.00899072	0.0640071			67.9366	66.8404	69	130	0.0224438	0.0465852			48.4961	10.801	2	82	0.00324344	0.00458613
41.1146	21.4764	120	99	0.497515	0.018896			35.5715	15.3171	90	103	0.0122566	0.0737857			66.9929	66.0231	70	130	0.0529099	0.292226			48.3597	10.7998	3	82	0.00393182	0.00348818
41.1428	21.916	121	99	0.540749	0.0363744			34.7214	15.0489	91	103	0.0120993	0.148953			67.7995	65.2266	71	130	0.0886937	0.240954			48.5012	10.5454	4	82	0.00461229	0.0158771
41.2462	21.3556	122	99	0.583823	0.0608947			35.5982	15.1533	92	103	0.00951623	0.146169			67.4652	66.3892	72	130	0.131592	0.274402			48.4683	10.6746	5	82	0.00409716	0.00333136
41.9021	21.5006	123	99	0.613558	0.0846019			35.7202	15.4649	93	103	0.00853795	0.0209946			66.5006	66.2317	73	130	0.175597	0.179128			48.7399	10.7933	6	82	0.00482234	0.0164732
42.3574	21.4145	124	99	0.579572	0.0402516			35.3467	15.4555	94	103	0.00799383	0.0261675			66.9593	66.0082	74	130	0.216054	0.0488211			48.6024	10.925	7	82	0.00530337	0.00680087
42.2739	21.5168	125	99	0.601706	0.00326846			35.9805	15.4025	95	103	0.00806773	0.0758427			65.9632	65.8078	75	130	0.24864	0.193578			48.6773	10.9587	8	82	0.00571423	0.00126428
42.3656	21.6107	126	99	0.6244	0.00323061			35.7549	15.1292	96	103	0.0100709	0.0235422			66.3381	65.8832	76	130	0.263301	0.027419			48.7465	10.8823	9	82	0.00668439	0.00199572
42.3357	21.3171	127	99	0.62971	0.0163293			35.4932	14.8307	97	103	0.0112093	0.0295579			66.4519	66.0499	77	130	0.271408	0.0076424			48.7615	11.0081	10	82	0.00705329	0.00301197
42.0985	21.3177	128	99	0.625599	0.0105479			36.0607	15.1926	98	103	0.00986373	0.0849564			65.6681	65.0873	78	130	0.27815	0.288922			48.8691	10.7517	11	82	0.00842377	0.0144927
42.4043	21.2278	129	99	0.521536	0.0190485			35.2149	15.4095	99	103	0.00965643	0.142958			65.254	65.5868	79	130	0.283986	0.0789352			48.4782	11.4325	12	82	0.00917827	0.115542
41.9126	21.2863	130	99	0.287083	0.0459757			35.4698	15.4797	100	103	0.00945611	0.013101			64.6405	65.1743	80	130	0.269649	0.102458			49.2585	10.6591	13	82	0.0101348	0.226292
45.2901	54.2378	92	100	0.0893735	0			36.1948	15.5941	101	103	0.00674481	0.101016			64.4683	65.3191	81	130	0.283481	0.00948852			49.054	10.633	14	82	0.0115619	0.00796701
45.2453	53.9719	93	100	0.00867701	0.0136332			36.6696	15.2959	102	103	0.011591	0.0589328			65.1975	64.6263	82	130	0.249169	0.189698			49.1784	10.6581	15	82	0.0138224	0.00302146
44.9746	53.5263	94	100	0.0199077	0.050957			35.9021	15.3304	103	103	0.0143226	0.110666			64.8149	64.9414	83	130	0.236645	0.0460659			49.0594	10.8791	16	82	0.0124159	0.0118133
45.7227	54.051	95	100	0.0369528	0.156551			35.6405	15.3086	104	103	0.0085386	0.0129187			64.9493	65.2331	84	130	0.24479	0.0193349			49.294	10.8778	17	82	0.0138342	0.010314
45.4699	53.6358	96	100	0.0387447	0.044313			35.8078	15.1396	105	103	0.00874184	0.0106035			65.9353	65.4113	85	130	0.209146	0.188231			49.3719	10.6617	18	82	0.0138056	0.00988895
45.0513	54.2165	97	100	0.0614627	0.0960884			35.2033	15.219	106	103	0.0136697	0.0697069			67.3966	65.6568	86	130	0.237453	0.411655			49.5185	10.7201	19	82	0.0148501	0.00466701
44.4356	55.788	99	100	0.0889683	0.53412			35.4641	15.1834	107	103	0.00996282	0.0129909			68.8247	66.5468	87	130	0.201116	0.530933			49.066	10.8344	20	82	0.0148529	0.0408424
55.5428	50.4983	93	101	0.000229267	0			35.9372	15.8766	108	103	0.00732198	0.132069			69.1765	68.0336	88	130	0.249485	0.437719			48.7183	10.6213	21	82	0.0160832	0.0311834
55.509	50.9611	94	101	0.0122841	0.0403842			35.2908	15.0087	109	103	0.00732065	0.219605			69.7149	69.2092	89	130	0.319138	0.313472			49.1665	10.6745	22	82	0.0198065	0.0381961
55.1003	50.6098	95	101	0.00921181	0.0544564			35.8115	15.241	110	103	0.0117335	0.0609663			69.9058	69.4018	91	130	0.234871	0.0137856			49.4125	11.0943	23	82	0.0229714	0.044382
55.7097	51.0652	96	101	0.0129566	0.108491			35.8214	15.0332	111	103	0.00925505	0.00811666			40.383	75.3128	70	131	0.0241456	0			49.2699	10.7727	24	82	0.0237937	0.0232
55.4745	50.3534	97	101	0.0111276	0.10535			36.0148	15.5755	112	103	0.0133038	0.0621695			40.0079	75.5075	71	131	0.00784955	0.0334909			49.6047	10.5635	25	82	0.0247447	0.0292163
55.1952	51.5096	98	101	0.0136596	0.265253			35.7295	15.2704	113	103	0.00842383	0.0327166			40.1016	75.0581	73	131	0.0109033	0.0395108			49.4561	10.4225	26	82	0.0199375	0.00786834
55.9054	50.7922	99	101	0.0160536	0.191058			63.4292	13.4084	79	104	0.0548536	0			40.2169	74.9648	74	131	0.0167216	0.00412457			56.959	15.8573	1	83	0.000316038	0
55.9596	50.6321	100	101	0.00933775	0.00536095			62.0527	12.8736	80	104	0.00854264	0.408907			40.1727	75.7878	75	131	0.0155684	0.127373			57.3707	15.761	2	83	0.0035049	0.0335208
56.3069	51.0043	101	101	0.0188967	0.0485896			61.8117	13.4125	81	104	0.0166904	0.0653499			40.0144	75.5697	76	131	0.00308002	0.0136139			57.0814	15.6204	3	83	0.00448993	0.0194036
68.1179	25.2498	95	102	0.0554064	0			62.1875	13.9098	82	104	0.0230411	0.0728495			39.3931	76.2068	77	131	0.0120245	0.148462			56.9944	15.9154	4	83	0.00210118	0.017736
68.0605	25.0571	96	102	0.00517958	0.0075777			62.0426	14.6942	83	104	0.0283672	0.119311			16.4794	31.264	71	132	0.00882127	0			57.1309	15.9664	5	83	0.00167663	0.00397675
68.1214	25.4039	97	102	0.0076582	0.0232411			61.7931	14.5068	84	104	0.0316276	0.0182561			14.889	35.1515	72	132	0.124131	3.30797			57.4628	15.4461	6	83	0.00951288	0.0714002
68.3209	25.0388	98	102	0.0184771	0.0324464			61.8327	14.2464	85	104	0.0322662	0.0130091			17.4989	34.1154	73	132	0.0551354	1.4785			59.3185	58.8037	1	84	0.3565	0
68.6812	25.4024	99	102	0.0222993	0.0491209			61.4389	13.4433	86	104	0.0344037	0.150038			15.4172	34.8632	74	132	0.073141	0.917391			61.5841	56.6615	2	84	0.0787525	1.82281
68.9353	25.3303	100	102	0.0362161	0.0130751			60.9034	12.7316	87	104	0.0378581	0.148736			16.2724	34.7658	75	132	0.109274	0.138929			61.1922	56.5457	3	84	0.121533	0.031298
69.2594	26.1094	101	102	0.0459442	0.133518			60.996	12.314	88	104	0.0391664	0.0343038			16.4547	34.7724	76	132	0.0932528	0.00623852			62.0343	56.8828	4	84	0.184079	0.154251
28.9067	32.1068	98	103	0.14331	0			60.0945	12.4022	89	104	0.0411494	0.153841			14.9293	34.9256	77	132	0.136634	0.440703			63.8145	57.2292	5	84	0.510596	0.616721
29.0659	31.8057	99	103	0.0191612	0.021754			60.1366	12.3801	90	104	0.0386387	0.000424091			15.7728	35.2247	78	132	0.181225	0.150161			63.8656	15.5211	1	85	0.140134	0
29.7148	31.8779	100	103	0.0349174	0.0799139			60.4137	12.1339	91	104	0.0385462	0.0257582			15.3571	35.3589	79	132	0.156845	0.0357712			63.5325	15.6786	2	85	0.0256063	0.025449
29.8121	32.0932	101	103	0.0544671	0.0104672			60.952	12.6618	92	104	0.0369276	0.106592			14.7427	35.7881	80	132	0.36352	0.105331			63.2239	15.1015	3	85	0.0334008	0.0803101
28.7993	33.1594	103	103	0.0699684	0.405464			61.2931	12.6148	93	104	0.0366658	0.0222372			16.6442	33.8688	81	132	0.152289	1.36869			63.8307	15.1303	4	85	0.0564489	0.0692001
28.3455	32.7297	104	103	0.0895901	0.0732251			61.6577	12.1984	94	104	0.0363972	0.0574229			14.8359	37.7441	82	132	1.00561	3.42905			63.5134	13.4445	5	85	0.0739774	0.551768
28.5658	32.6553	105	103	0.102103	0.0101381			61.8169	12.7705	95	104	0.0358181	0.0660994			70.1083	15.0326	71	133	0.0321952	0			63.089	15.4406	6	85	0.0817789	0.780835
28.3878	32.8558	106	103	0.108014	0.0134794			61.6111	12.6212	96	104	0.0365345	0.012119			70.0391	14.6139	72	133	0.012437	0.033758			63.3979	15.1393	8	85	0.0708574	0.0349167
28.4363	32.8956	107	103	0.107911	0.000739954			61.788	12.0852	97	104	0.0363329	0.059734			70.9125	13.944	73	133	0.0172857	0.227199			63.3623	15.0457	9	85	0.0771181	0.00188197
28.4246	32.7234	108	103	0.111802	0.0055909			61.2782	12.1811	98	104	0.038427	0.050467			70.4727	13.4396	74	133	0.0223209	0.0839755			63.408	15.6768	10	85	0.118904	0.0750708
30.5626	32.0632	109	103	0.116721	0.938818			61.5132	12.3493	99	104	0.0402983	0.0156551			70.6196	12.4575	75	133	0.0236367	0.184912			63.6093	15.703	11	85	0.141068	0.0077235
31.1462	30.9697	110	103	0.11731	0.288035			61.926	12.2634	100	104	0.0442597	0.0333412			69.9736	13.3685	76	133	0.0238533	0.233847			62.7586	16.0939	12	85	0.172021	0.164346
31.4458	31.36	111	103	0.134902	0.0453921			61.746	12.2426	101	104	0.0475951	0.00615607			70.5958	13.4474	77	133	0.0230955	0.0737569			62.3822	18.0784	13	85	0.139803	0.765015
30.9242	30.5012	112	103	0.142941	0.189314			61.9925	11.6945	102	104	0.0484815	0.0677046			70.4408	12.4334	78	133	0.0399394	0.197278			62.6547	17.8245	14	85	0.160601	0.0260095
31.47	30.3943	113	103	0.142019	0.0579976			61.9432	12.1718	103	104	0.0465175	0.0431692			70.7802	13.4115	79	133	0.0406336	0.20098			62.4317	17.6841	15	85	0.135067	0.0130226
31.6975	30.9702	114	103	0.146493	0.071885			61.6514	12.3181	104	104	0.046434	0.019978			70.7053	13.5852	80	133	0.0338452	0.00670846			71.201	48.0697	1	86	0.113249	0
30.9551	31.7756	115	103	0.13379	0.224961			61.4581	11.7496	105	104	0.0483191	0.0675889			71.0312	12.8399	82	133	0.0451247	0.12406			69.8733	48.0155	2	86	0.0150202	0.331055
31.2333	31.8042	116	103	0.128277	0.0146599			61.8019	11.9085	106	104	0.0503793	0.0268926			70.6929	13.8445	83	133	0.0578136	0.210692			69.7763	47.577	3	86	0.0325636	0.0378188
31.3295	32.2379	117	103	0.097431	0.0370041			61.0464	11.9747	107	104	0.0554249	0.107849			70.3481	14.5956	85	133	0.0574221	0.128053			69.0775	46.754	4	86	0.050966	0.218562
31.3282	31.8426	118	103	0.10469	0.0293046			61.2377	12.0612	108	104	0.0586722	0.00827131			69.8826	13.6668	86	133	0.0505081	0.202397			68.8078	46.6203	5	86	0.0541857	0.0169916
30.2893	32.1281	119	103	0.0913898	0.217671			61.0557	11.8876	109	104	0.0623403	0.0118675			70.0694	13.6518	87	133	0.0667362	0.00658342			68.9317	47.553	6	86	0.0648196	0.165995
31.9793	31.026	120	103	0.0729214	0.76325			60.8307	12.6713	110	104	0.0624764	0.124673			70.1487	14.849	89	133	0.0747914	0.269903			69.0828	47.0905	7	86	0.105053	0.0443909
30.3178	30.9558	121	103	0.0792772	0.518497			61.274	12.218	111	104	0.0631123	0.0753929			69.6794	15.285	90	133	0.0767541	0.0769223			68.0488	46.5115	8	86	0.187304	0.263329
29.9879	31.2498	122	103	0.0379236	0.0366204			61.5694	11.9087	112	104	0.0640178	0.0342886			69.8497	14.8692	91	133	0.0689709	0.0378491			67.8117	46.4109	9	86	0.240722	0.0124357
30.3104	31.4021	123	103	0.0406695	0.0238453			61.986	11.8974	113	104	0.063502	0.0325648			69.918	14.4892	92	133	0.0599416	0.0279517			67.5218	46.739	10	86	0.344403	0.0359382
66.2734	34.847	98	104	0.0840471	0			61.9719	11.8533	114	104	0.0645262	0.000401378			69.9536	14.7559	93	133	0.0603304	0.0135707			83.5228	26.4279	1	87	0.0249274	0
67.3286	33.3044	99	104	0.0416271	0.65491			61.766	11.9998	115	104	0.066401	0.0119756			69.6809	15.0025	94	133	0.0616973	0.0253436			84.0396	27.3452	2	87	0.00502219	0.207847
66.1243	34.0409	100	104	0.0420416	0.373646			61.7604	12.1271	116	104	0.0684425	0.00304323			70.0579	14.7911	95	133	0.050035	0.0350179			83.5261	28.032	3	87	0.00935626	0.137872
66.595	33.3784	101	104	0.0576875	0.123854			61.6362	12.0075	117	104	0.0727699	0.00557552			69.7944	14.8395	96	133	0.0480902	0.0134597			83.4656	28.223	4	87	0.0118087	0.00753066
66.4764	33.4537	102	104	0.0700306	0.00370009			61.5023	12.1508	118	104	0.0746681	0.00720919			69.1539	14.5054	97	133	0.0503745	0.0978287			83.599	27.9888	5	87	0.0141757	0.0136263
68.0128	32.1487	103	104	0.103017	0.761898			62.0909	12.5675	119	104	0.0744897	0.0975068			70.0863	14.859	98	133	0.0323076	0.186438			83.589	28.3582	6	87	0.0162659	0.0256048
65.4793	34.1803	104	104	0.0827212	1.97739			61.9568	12.0925	120	104	0.0815267	0.0456639			12.8063	87.7438	75	134	0.0170153	0			83.8566	28.4146	7	87	0.0188713	0.0140275
65.2505	33.6594	105	104	0.0942769	0.0606814			61.8956	11.891	121	104	0.0872572	0.00831664			13.3915	88.2578	76	134	0.0126916	0.113747			83.4618	28.4225	8	87	0.0219373	0.029241
65.0483	34.1918	106	104	0.117498	0.0608028			61.7591	11.8394	122	104	0.0885621	0.00399075			13.1597	88.3081	78	134	0.00225494	0.0105453			83.7019	28.7406	9	87	0.0257583	0.0297846
63.6061	34.3222	107	104	0.132891	0.393175			61.4713	12.1589	123	104	0.0875253	0.0346631			13.145	88.2365	79	134	0.0108055	0.00100102			84.3149	28.367	10	87	0.0266455	0.0966309
63.7531	33.7253	108	104	0.122038	0.0708585			61.9289	11.9431	124	104	0.0824034	0.0479891			13.506	88.1187	81	134	0.0166475	0.027037			84.52	28.1775	11	87	0.0263605	0.0146229
65.2172	34.1567	109	104	0.16301	0.436841			62.1016	11.556	125	104	0.0815318	0.0336884			13.8736	89.0908	82	134	0.000730684	0.202542			85.0007	28.0858	12	87	0.0252347	0.0449003
64.6022	34.0438	110	104	0.115107	0.0733072			61.3895	11.7568	126	104	0.0805279	0.102631			80.3994	55.3806	76	135	0.00597562	0			85.177	28.0376	13	87	0.0237846	0.00626604
64.5621	33.9968	111	104	0.125321	0.000715246			62.0355	11.9367	127	104	0.0753157	0.0843106			79.3419	55.537	77	135	0.0143292	0.214265			84.9356	28.3197	14	87	0.0225093	0.0258482
64.8583	34.0351	112	104	0.113088	0.0167192			62.3596	12.1797	128	104	0.0606608	0.0307664			79.1805	55.5888	78	135	0.0153268	0.00539027			84.503	28.0445	15	87	0.0217696	0.049286
64.9674	33.6978	113	104	0.21002	0.0235542			61.4199	12.0248	129	104	0.0555359	0.170059			79.7078	55.8986	80	135	0.0147818	0.0701243			84.6223	28.3754	16	87	0.0233754	0.023193
63.6147	34.6643	114	104	0.159796	0.518225			61.9137	11.5746	131	104	0.0316052	0.0837421			79.2712	56.0769	81	135	0.0169011	0.0416987			84.4155	27.9176	17	87	0.0175927	0.0473085
53.0155	52.1013	102	105	0.0107211	0			62.2876	12.2498	132	104	0.0433007	0.111686			80.2873	55.4205	82	135	0.0231296	0.274366			84.5247	27.5785	18	87	0.0160845	0.0237944
52.987	52.1922	103	105	0.00222121	0.00170275			61.2148	12.8443	133	104	0.0463769	0.282088			79.7455	55.2731	83	135	0.0146803	0.0590973			84.5673	28.3971	19	87	0.0186983	0.125978
53.0022	52.481	104	105	0.00452851	0.0156796			61.3764	14.2008	134	104	0.0779096	0.34988			80.4884	55.5845	84	135	0.0197525	0.121641			84.3605	28.0149	20	87	0.0149004	0.035401
52.7184	52.2779	105	105	0.00547134	0.0228351			60.8741	14.6867	135	104	0.0859525	0.0915945			77.9475	29.3593	77	136	0.0764147	0			84.0886	27.9327	21	87	0.0168792	0.0151232
52.707	52.4609	106	105	0.00619539	0.00630177			60.4515	14.185	136	104	0.107343	0.080694			78.386	29.3987	78	136	0.0156654	0.0363417			83.7602	28.111	22	87	0.0194377	0.0261761
52.9934	52.2489	107	105	0.00660736	0.0238035			60.446	13.3784	137	104	0.138441	0.121982			78.5673	29.3955	79	136	0.0248352	0.00616304			83.9998	28.2709	23	87	0.0227782	0.0155593
53.0459	52.0334	108	105	0.00730196	0.00923038			71.4282	60.5938	95	105	0.285792	0			78.2107	28.9501	80	136	0.0364298	0.0610339			84.3763	27.9951	24	87	0.0231191	0.0408308
52.8535	52.2035	109	105	0.00848453	0.0123652			71.263	60.01	96	105	0.0331375	0.069016			79.2993	27.9265	81	136	0.0873083	0.418642			84.5263	28.2584	25	87	0.0308514	0.017219
53.0118	52.3509	110	105	0.00715216	0.00877366			71.3695	60.5093	97	105	0.0700956	0.0488697			10.0071	35.1931	80	137	0.0724153	0			84.1854	28.1392	26	87	0.0354356	0.0244607
53.12	52.4461	111	105	0.00691811	0.00389481			70.7402	60.0872	98	105	0.106284	0.107648			8.35757	36.7053	81	137	0.0365957	0.938879			83.8528	28.3588	27	87	0.0548532	0.0297803
53.0757	52.2956	112	105	0.00883028	0.00461217			71.3562	60.7136	99	105	0.135391	0.144703			9.85847	35.4463	82	137	0.037737	0.719576			83.9581	28.3611	28	87	0.0883495	0.00207944
52.8936	52.4523	113	105	0.010856	0.0108201			70.9423	60.4829	100	105	0.161376	0.0420986			9.17026	33.8911	84	137	0.0581359	0.542312			20.8766	56.824	2	88	0.000626821	0
52.4607	52.3936	114	105	0.016295	0.0357877			71.7468	61.0312	101	105	0.175914	0.177713			9.36079	34.3952	85	137	0.0587622	0.0544671			20.4369	56.4941	3	88	0.0047182	0.0566517
51.9356	52.8139	115	105	0.0254792	0.0848247			71.1925	60.6327	102	105	0.20687	0.0873888			8.64603	33.7161	86	137	0.0749661	0.182277			20.4862	56.5747	5	88	0.000240789	0.00167503
52.2341	52.5082	117	105	0.0150003	0.0342276			70.5871	60.2032	103	105	0.261204	0.103287			9.40906	32.6923	87	137	0.086952	0.305681			20.2793	56.2645	6	88	0.00328523	0.0260675
36.2691	25.1407	104	106	0.119725	0			69.2634	61.8132	104	105	0.305768	0.814536			9.5781	33.1495	88	137	0.100936	0.0445524			20.4298	56.6711	7	88	0.00788697	0.0352357
[truncated: 22,961 more rows]
[truncated: 6 more columns]

## Sheet: Fig.1,2,3,4,6,7.S1-5
Figure 1
	Fig.1B						Fig.1C						Fig.1F										Fig.1G										Fig.1H
		0min	5min	10min	30min			0min	5min	10min	30min			WT				KO						WT				KO						WT				KO
[truncated: 140 more rows]
[truncated: 59 more columns]
